# Supplementary material for: Some common deleterious mutations are shared in SARS-CoV-2 genomes from deceased COVID-19 patients across continents
Source: Sci Rep. 2023 Oct 30;13:18644. doi: 10.1038/s41598-023-45517-1 (PMC10616235; doi:10.1038/s41598-023-45517-1)
Supplement: Supplementary file 2 — Supplementary Information 2. [file 41598_2023_45517_MOESM2_ESM.xlsx]

## Sheet: Data S1
Data S1: Legend:	Metadata and information on SARS-CoV-2 genomes, demographics and mutations
Date	strain	gisaid_epi_isl	region	country	division	location	length	host	age	sex	pangolin_lineage	GISAID_clade	originating_lab	submitting_lab	authors	url	date_submitted				Sl No:	Gene	Mutation	Polyphen-2 Score	Count	PROVEAN score	Prediction (cutoff= -2.5)
2020	hCoV-19/Brazil/MT-21774/2020	EPI_ISL_1550878	South America	Brazil	Mato Grosso		29767	Human	unknown	Female	B.1.1.28	GR	Instituto Oswaldo Cruz	Laboratorio de Virologia, Faculdade de Medicina, Universidade Federal de Mato Grosso, campus Cuiabá	Maria de Fatima Ferrerira, Renata Dezengrini Slhessarenko, Janeth Aracely Ramirez Pavon, Luciano Nakazato, Valeria Dutra , Rosane Hahn	https://www.gisaid.org/	2021-04-12				1	E	P71L	0.063	19	-4.972	Deleterious
2020	hCoV-19/Brazil/RJ-UFRJ-6439sw/2020	EPI_ISL_2134584	South America	Brazil	Rio de Janeiro		29836	Human	62	Female	B.1.1.33	GR	Laboratorio de Virologia Molecular / UFRJ	Bioinformatics Laboratory / LNCC	Alice L. Herlinger, Fábio L. Monteiro, Mirela D’arc, Filipe R.R. Moreira, Harrison J. Westgarth, Rafael M. Galliez, Diana Mariani, Luciana J. da Costa, Luiz Almeida, Carolina M. Voloch, Covid19-UFRJ Workgroup, Adriana S.O. Melo, Renato S. Aguiar, André F.A. dos Santos, Terezinha Marta P. P. Castiñeiras, Ana Tereza R. Vasconcelos, Esaú C. João Filho, Claudia C. Escosteguy, Orlando C. Ferreira Jr, …	https://www.gisaid.org/	2021-05-17				2	E	T30I	0	18	-1.168	Neutral
2020-02-01	hCoV-19/India/WB-IGIB10708/2020	EPI_ISL_1672634	Asia	India	West Bengal		29782	Human	60	Male	B.1	G	ID and BG Hospital / CSIR - Indian Institute of Chemical Biology (CSIR-IICB)	CSIR Institute of Genomics and Integrative Biology (CSIR-IGIB)	Rajesh Pandey, Janani SV, Ranjeet Maurya, Akshay Kanakan, Neha Jha, Priyanka Mehta, Partha Chattopadhyay, Priti Devi, Shweta Sahni, Azka Khan, Sachin Sharma, Yogiraj Ray, Shekhar Ranjan Paul, Sandip Paul, Debaleena Bhowmik, Dipyaman Ganguly	https://www.gisaid.org/	2021-04-22				3	E	L21F	0.915	5	-1.474	Neutral
2020-02-15	hCoV-19/Iran/Qom-257045/2020	EPI_ISL_414945	Asia	Iran	Qom		402	Human	68	Male	None	O	Iran National Influenza Center	Iran National Influenza Center	Nazanin Zahra Shafiei Jandaghi, Jila Yavarian,Kaveh Sadeghi, Vahid Salimi, Simin Abbasi, Saeedeh Mahfozi and Talat Mokhtari Azad	https://www.gisaid.org/	2020-03-16				4	E	T9I	0.915	5	-1	Neutral
2020-02-20	hCoV-19/Japan/TK-20-31-3/2020	EPI_ISL_413459	Asia	Japan	Tokyo		29635	Human	84	Female	B.5	O	Department of Pathology, Toshima Hospital	Pathogen Genomics Center, National Institute of Infectious Diseases	Tsuyoshi Sekizuka, Kentaro Itokawa, Takuya Adachi, Masahiro Sano, Jun Yamazaki, Ippei Miyamoto, Haruka Nishioka, Ja-Mun Chong, Noriko Nakajima, Yuko Sato, Minoru Tobiume, Harutaka Katano, Tadaki Suzuki, Makoto Kuroda	https://www.gisaid.org/	2020-03-05				5	E	I46V	0.049	3	-0.6	Neutral
2020-02-22	hCoV-19/Panama/328719/2020	EPI_ISL_496607	North America	Panama	Panama Center	Omar Torrijos	29240	Human	58	Female	A.2	S	Gorgas Memorial Laboratory of Health Studies	Gorgas Memorial Laboratory of Health Studies	Danilo Franco, Claudia Gonzalez Sandra Lopez-Verges, Alexander A Martinez	https://www.gisaid.org/	2020-07-24				6	E	S68F	0.000	2	-2.919	Deleterious
2020-02-25	hCoV-19/Italy/PIE-SLL-MS45/2020	EPI_ISL_569866	Europe	Italy	Piedmont	Turin	29824	Human	83	Female	B.1	G	Amedeo di savoia	Crosetto lab, Karolinska Institutet, SciLifeLab	Michele Simonetti, Maria Grazia Milia, Luuk Harbers, Ning Zhang, Anna Sapino, Valeria Ghisetti, Nicola Crosetto	https://www.gisaid.org/	2020-10-03				7	E	P71S	0.001	2	-2.53	Deleterious
2020-02-25	hCoV-19/Italy/TUS-C44/2020	EPI_ISL_738147	Europe	Italy	Tuscany	Florence	29648	Human	49	Male	B.1	G	Microbiology and Virology Unit, Florence Careggi University Hospital	Microbiology and Virology Unit, Florence Careggi University Hospital	Vincenzo Di Pilato, Marco Coppi, Alberto Antonelli, Simona Pollini, Gian Maria Rossolini	https://www.gisaid.org/	2020-12-28				8	E	V49L	0.455	2	-1.6	Neutral
2020-02-26	hCoV-19/HongKong/HKPU-00089/2020	EPI_ISL_2723751	Asia	Hong Kong			29781	Human	80	Male	B.43	O	Department of Health Technology and Informatics, The Hong Kong Polytechnic University	Department of Health Technology and Informatics, The Hong Kong Polytechnic University	Gilman Kit-Hang Siu, Lam-Kwong Lee, Kenneth Siu-Sing Leung, Jake Siu-Lun Leung, Wing-Hei Lo, Timothy Ting-Leung Ng, Chloe Toi-Mei Chan, Hoi-Ching Jim, Ivan Tak-Fai Wong, Kingsley King-Gee Tam, Hiu-Yin Lao, Denise Sze-Hang Wong, Alan Ka-Lun Wu, Miranda Chong-Yee Yau, Yvette Wai-Man Lai, Kitty Sau-Chun Fung, Sandy Ka-Yee Chau, Barry Kin-Chung Wong, Wing-Kin To, Kristine Luk, Alex Yat-Man Ho, Tak-Lu…	https://www.gisaid.org/	2021-06-29				9	E	R69G	0.000	2	-1.993	Neutral
2020-02-28	hCoV-19/Panama/328709/2020	EPI_ISL_496605	North America	Panama	Panama Center	Las Cumbres	29220	Human	64	Male	A.2	S	Gorgas Memorial Laboratory of Health Studies	Gorgas Memorial Laboratory of Health Studies	Danilo Franco, Claudia Gonzalez Sandra Lopez-Verges, Alexander A Martinez	https://www.gisaid.org/	2020-07-24				10	E	F20L	0.271	2	0.533	Neutral
2020-03-01	hCoV-19/Italy/SAR-Cagliari01/2020	EPI_ISL_2138923	Europe	Italy	Sardinia		29842	Human	42	Male	B.1.153	G	Laboratorio HUB -Azienda Ospedaliero Universitaria - AOU – Cagliari	Laboratorio SPOKE Biologia Molecolare -Azienda Ospedaliero Universitaria - AOU – Cagliari	Germano Orrù, Alessandra Scano, Sara Fais, Valentina Medda, Miriam Loddo, Riccardo Cappai, Ferdinando Coghe	https://www.gisaid.org/	2021-05-18				11	E	L27S	0.915	1	-5.6	Deleterious
2020-03-01	hCoV-19/Brazil/RS-9JASHCPA/2020	EPI_ISL_1163693	South America	Brazil	Rio Grande do Sul		29767	Human	82	Male	B.1	O	LABCOVID_HCPA	LABRESIS_HCPA	Martins AF, Wink PL, Volpato F, Rosset C, de Paris F, Monteiro F, Zavascki AP, Barth AL	https://www.gisaid.org/	2021-03-05				12	E	L27M	0.915	1	-1.8	Neutral
2020-03-02	hCoV-19/India/DL-IGIB11303760/2020	EPI_ISL_751297	Asia	India	Delhi		29866	Human	65	Male	B.1.36	GH	Devki Devi Foundation, a unit of Max Healthcare	CSIR-IGIB/Max	Rajesh Pandey#, Samreen Siddiqui, Janani Srinivasa Vasudevan, Akshay Kanakan, Ranjeet Maurya, Uzma Shamim, Bansidhar Tarai, Akansha Tyagi, Mitali Mukerji, Poonam Das, Sujeet Jha, Mohammed Faruq, Anurag Agrawal	https://www.gisaid.org/	2020-12-30				13	E	L31D	0.915	1	-5.168	Deleterious
2020-03-04	hCoV-19/Lebanon/S1_758/2020	EPI_ISL_450508	Asia	Lebanon	Beirut		29821	Human	56	Male	B.1	GH	Rafik Hariri University Hospital	Rafik Hariri University Hospital	Rita Feghali	https://www.gisaid.org/	2020-05-21				14	E	V75L	0.455	1	-1.302	Neutral
2020-03-04	hCoV-19/USA/NY-NYCPHL-000003/2020	EPI_ISL_631504	North America	USA	New York	New York City	29782	Human	82	Female	B.1	GH	Wyckoff Heights Medical Center	New York City Public Health Laboratory	Jade Wang, et al.	https://www.gisaid.org/	2020-11-10				15	E	V62F	0.915	1	0	Neutral
2020-03-06	hCoV-19/CostaRica/CV-0007/2020	EPI_ISL_458236	North America	Costa Rica	San Jose		29962	Human	54	Male	B.1	G	Hospital Mexico	Charité Virology-University of Costa Rica	Andres Moreira-Soto, Eugenia Corrales-Aguilar, Teresita Somogyi, Jan Felix Drexler	https://www.gisaid.org/	2020-06-04				16	E	V58F	0.915	1	-4	Deleterious
2020-03-08	hCoV-19/Panama/328726/2020	EPI_ISL_496610	North America	Panama	Panama Center	Amelia Denis De Icaza	29246	Human	60	Male	A	S	Gorgas Memorial Laboratory of Health Studies	Gorgas Memorial Laboratory of Health Studies	Danilo Franco, Claudia Gonzalez Sandra Lopez-Verges, Alexander A Martinez	https://www.gisaid.org/	2020-07-24				17	E	N64S	0.659	1	-1.782	Neutral
2020-03-08	hCoV-19/USA/NY-NYCPHL-000052/2020	EPI_ISL_631546	North America	USA	New York	New York City	29782	Human	76	Male	B.1	GH	Maimonides Medical Center	New York City Public Health Laboratory	Jade Wang, et al.	https://www.gisaid.org/	2020-11-10				18	E	S55F	0.004	1	-4.2	Deleterious
2020-03-09	hCoV-19/USA/NY-NYCPHL-000012/2020	EPI_ISL_631510	North America	USA	New York	New York City	29782	Human	70	Male	B.1	GH	New York Presbyterian/ Weill Cornell Medical Center	New York City Public Health Laboratory	Jade Wang, et al.	https://www.gisaid.org/	2020-11-10				19	E	E7D	0.455	1	-0.8	Neutral
2020-03-09	hCoV-19/USA/NY-NYCPHL-000013/2020	EPI_ISL_631511	North America	USA	New York	New York City	29782	Human	70	Male	B.1	GH	New York Presbyterian/ Weill Cornell Medical Center	New York City Public Health Laboratory	Jade Wang, et al.	https://www.gisaid.org/	2020-11-10				20	E	C43F	0.827	1	-8.6	Deleterious
2020-03-09	hCoV-19/USA/NY-NYCPHL-000044/2020	EPI_ISL_631538	North America	USA	New York	New York City	29782	Human	67	Male	B.1	GH	Maimonides Medical Center	New York City Public Health Laboratory	Jade Wang, et al.	https://www.gisaid.org/	2020-11-10				21	M	I82T	0.889	57	-3.853	Deleterious
2020-03-09	hCoV-19/USA/NY-NYCPHL-000048/2020	EPI_ISL_631542	North America	USA	New York	New York City	29782	Human	54	Male	B.1	GH	New York Presbyterian Lower Manhattan	New York City Public Health Laboratory	Jade Wang, et al.	https://www.gisaid.org/	2020-11-10				22	M	H155Y	0.001	12	-0.252	Neutral
2020-03-10	hCoV-19/SriLanka/COV53/2020	EPI_ISL_428671	Asia	Sri Lanka			29903	Human	58	Male	B.1.1	GR	Centre for Dengue Research	Centre for Dengue Research	Chandima Jeewandara, Dinuka Ariyatane, Laksiri Gomes, Deshni Jayathilaka, Diyanath Ranasinghe, Ananda Wijewickrama, Eranga Narangoda, Damayanthi Tdampitiya, Neelika Malavige	https://www.gisaid.org/	2020-04-21				23	M	D3G	0.429	10	-1.364	Neutral
2020-03-10	hCoV-19/Bulgaria/41/2020	EPI_ISL_480310	Europe	Bulgaria	Sofia		29805	Human	67	Female	B.1	G	National Reference Laboratory "Influenza and acute respiratory diseases"	NRL-HIV	Ivan Ivanov, Ivailo Alexiev, Ivva Philipova	https://www.gisaid.org/	2020-07-01				24	M	A2V	0.039	9	-1.038	Neutral
2020-03-10	hCoV-19/USA/NY-NYCPHL-000015/2020	EPI_ISL_631513	North America	USA	New York	New York City	29782	Human	65	Male	B.1.319	GH	Montefiore Medical Center	New York City Public Health Laboratory	Jade Wang, et al.	https://www.gisaid.org/	2020-11-10				25	M	L29F	0.003	9	-1.646	Neutral
2020-03-11	hCoV-19/Mexico/DUR-InDRE-09/2020	EPI_ISL_455432	North America	Mexico	Durango		29821	Human	74	Male	A.1	S	Instituto de Diagnostico y Referencia Epidemiologicos (INDRE)	Instituto de Diagnostico y Referencia Epidemiologicos (INDRE)	Taboada Ramírez Blanca. Ramirez-Gonzalez Ernesto, Garces-Ayala Fabiola, Araiza-Rodriguez Adnan, Mendieta-Condado Edgar, Rodriguez-Maldonado Abril, Wong-Arambula Claudia, Barrera-Badillo Gisela, Hernandez-Rivas Lucia, Lopez-Martinez Irma.	https://www.gisaid.org/	2020-05-29				26	M	A104V	0.983	9	-0.399	Neutral
2020-03-11	hCoV-19/CostaRica/CRV-0012/2020	EPI_ISL_480316	North America	Costa Rica	Alajuela		29825	Human	87	Male	B.1	G	Hospital Clínica Bíblica	Charité Virology-University of Costa Rica	Andres Moreira-Soto, Eugenia Corrales-Aguilar, Ignacio Postigo-Hidalgo, Karla Sofía Gutiérrez, Jan Felix Drexler	https://www.gisaid.org/	2020-07-01				27	M	A2S	0.039	8	0.216	Neutral
2020-03-11	hCoV-19/USA/NY-NYCPHL-000068/2020	EPI_ISL_631561	North America	USA	New York	New York City	29782	Human	76	Female	B.1	GH	Montefiore Medical Center	New York City Public Health Laboratory	Jade Wang, et al.	https://www.gisaid.org/	2020-11-10				28	M	H125Y	0.001	7	0.799	Neutral
2020-03-11	hCoV-19/USA/NY-NYCPHL-000075/2020	EPI_ISL_631568	North America	USA	New York	New York City	29782	Human	61	Female	B.1	GH	New York Presbyterian Queens	New York City Public Health Laboratory	Jade Wang, et al.	https://www.gisaid.org/	2020-11-10				29	M	T175M	0.999	5	-3.135	Deleterious
2020-03-12	hCoV-19/Mexico/CMX-INCMNSZ-04/2020	EPI_ISL_426364	North America	Mexico	Mexico City		29875	Human	70	Male	A.1	S	Instituto Nacional de Ciencias Medicas y Nutricion Salvador Zubiran	Instituto Nacional de Ciencias Medicas y Nutricion	Guillermo M. Ruiz-Palacios, Pilar Ramos Cervantes, Violeta Ibarra Gonzalez, Fernando Ledesma Barrientos, Luis Alberto García Andrade, Alfredo Ponce de León Garduño, Irma López Martínez, Lucia Hernández Rivas, Gisela Barrera Badillo, Edgar Mendieta Condado, Fabiola Garcés Ayala, Adnan Araiza Rodríguez, José Ernesto Ramírez González, Celia Boukadida, Santiago Avila Ríos, Mario Mújica Sánchez, José …	https://www.gisaid.org/	2020-04-16				30	M	F28L	0.000	4	2.693	Neutral
2020-03-12	hCoV-19/USA/NY-NYCPHL-000065/2020	EPI_ISL_631558	North America	USA	New York	New York City	29782	Human	62	Male	B.1	GH	NYU Langone Health	New York City Public Health Laboratory	Jade Wang, et al.	https://www.gisaid.org/	2020-11-10				31	M	L87F	0.021	4	-1.185	Neutral
2020-03-12	hCoV-19/USA/NY-NYCPHL-000077/2020	EPI_ISL_631570	North America	USA	New York	New York City	29782	Human	63	Male	B.1	GH	OCME Office Of Chief Medical Examiner	New York City Public Health Laboratory	Jade Wang, et al.	https://www.gisaid.org/	2020-11-10				32	M	S4F	0.827	4	-2.554	Deleterious
2020-03-13	hCoV-19/USA/NY-NYCPHL-000363/2020	EPI_ISL_631866	North America	USA	New York	New York City	29782	Human	78	Male	B.1	GH	Jamaica Hospital Medical Center	New York City Public Health Laboratory	Jade Wang, et al.	https://www.gisaid.org/	2020-11-11				33	M	V70F	0.996	3	-1.365	Neutral
2020-03-13	hCoV-19/USA/NY-NYCPHL-000364/2020	EPI_ISL_631867	North America	USA	New York	New York City	29782	Human	78	Female	B.1	GH	Jamaica Hospital Medical Center	New York City Public Health Laboratory	Jade Wang, et al.	https://www.gisaid.org/	2020-11-11				34	M	A69S	0.296	3	-1.991	Neutral
2020-03-13	hCoV-19/Panama/329546/2020	EPI_ISL_496632	North America	Panama	Panama West	Juan Demóstenes Arosemena	29240	Human	50	Female	A.2	S	Gorgas Memorial Laboratory of Health Studies	Gorgas Memorial Laboratory of Health Studies	Danilo Franco, Claudia Gonzalez Sandra Lopez-Verges, Alexander A Martinez	https://www.gisaid.org/	2020-07-24				35	M	I82S	0.951	3	-4.693	Deleterious
2020-03-13	hCoV-19/Panama/330722/2020	EPI_ISL_496670	North America	Panama	Panama Center	El Crisol	29240	Human	63	Male	A.2	S	Gorgas Memorial Laboratory of Health Studies	Gorgas Memorial Laboratory of Health Studies	Danilo Franco, Claudia Gonzalez Sandra Lopez-Verges, Alexander A Martinez	https://www.gisaid.org/	2020-07-24				36	M	V66L	0.924	2	-1.52	Neutral
2020-03-14	hCoV-19/Spain/NC-IBV-001380/2020	EPI_ISL_452521	Europe	Spain	Navarra	Pamplona	29806	Human	86	Female	B.1	G	Clínica Universidad de Navarra. Servicio de Enfermedades Infecciosas y Microbiología clínica	SeqCOVID-SPAIN consortium/IBV(CSIC)	Mirian Fernández-Alonso, Jose Luis del Pozo and SeqCOVID-SPAIN consortium	https://www.gisaid.org/	2020-05-27				37	M	A98S	0.993	2	1.581	Neutral
2020-03-14	hCoV-19/USA/NY-NYCPHL-000302/2020	EPI_ISL_631829	North America	USA	New York	New York City	29782	Human	81	Male	B.1.332	GH	Brookdale University Hospital Medical Center	New York City Public Health Laboratory	Jade Wang, et al.	https://www.gisaid.org/	2020-11-11				38	M	R44K	0.826	2	-0.875	Neutral
2020-03-14	hCoV-19/USA/NY-NYCPHL-000304/2020	EPI_ISL_631831	North America	USA	New York	New York City	29782	Human	73	Male	B.1	GH	VA NY Harbor Healthcare System	New York City Public Health Laboratory	Jade Wang, et al.	https://www.gisaid.org/	2020-11-11				39	M	A85V	0.997	2	-2.74	Deleterious
2020-03-14	hCoV-19/Austria/CeMM0009/2020	EPI_ISL_419662	Europe	Austria			29816	Human	72	Male	B.3	L	Center for Virology, Medical University of Vienna	Bergthaler laboratory, CeMM Research Center for Molecular Medicine of the Austrian Academy of Sciences	Alexandra Popa, Benedikt Agerer, Henrique Colaco, Lukas Endler, Jakob-Wendelin Genger, Alexander Lercher, Mark Smyth, Thomas Penz, Michael Schuster, Judith Aberle, Stephan Aberle, Elisabeth Puchhammer-Stöckl, Christoph Bock, Andreas Bergthaler	https://www.gisaid.org/	2020-04-03				40	M	L17F	0.998	1	-1.115	Neutral
2020-03-14	hCoV-19/Panama/329862/2020	EPI_ISL_496651	North America	Panama	Panama Center	Bella Vista	29198	Human	57	Male	B.1	GH	Gorgas Memorial Laboratory of Health Studies	Gorgas Memorial Laboratory of Health Studies	Danilo Franco, Claudia Gonzalez Sandra Lopez-Verges, Alexander A Martinez	https://www.gisaid.org/	2020-07-24				41	M	L133V	0.051	1	0.281	Neutral
2020-03-14	hCoV-19/USA/NY-NYCPHL-000069/2020	EPI_ISL_631562	North America	USA	New York	New York City	29782	Human	49	Male	B.1	G	Brookdale University Hospital Medical Center	New York City Public Health Laboratory	Jade Wang, et al.	https://www.gisaid.org/	2020-11-10				42	M	S191T	0.889	1	1.095	Neutral
2020-03-15	hCoV-19/USA/NY-NYCPHL-000368/2020	EPI_ISL_631868	North America	USA	New York	New York City	29782	Human	48	Male	B.1	GH	Richmond University Medical Center	New York City Public Health Laboratory	Jade Wang, et al.	https://www.gisaid.org/	2020-11-11				43	M	G189V	0.000	1	-0.886	Neutral
2020-03-15	hCoV-19/Spain/NC-IBV-001386/2020	EPI_ISL_452515	Europe	Spain	Navarra	Pamplona	29797	Human	56	Male	A.2	S	Clínica Universidad de Navarra. Servicio de Enfermedades Infecciosas y Microbiología clínica	SeqCOVID-SPAIN consortium/IBV(CSIC)	Mirian Fernández-Alonso, Jose Luis del Pozo and SeqCOVID-SPAIN consortium	https://www.gisaid.org/	2020-05-27				44	M	S136N	0.799	1	-1.203	Neutral
2020-03-15	hCoV-19/USA/NY-NYCPHL-000308/2020	EPI_ISL_631835	North America	USA	New York	New York City	29782	Human	89	Male	B.1	GH	Jamaica Hospital Medical Center	New York City Public Health Laboratory	Jade Wang, et al.	https://www.gisaid.org/	2020-11-11				45	M	D3Y	0.942	1	-1.484	Neutral
2020-03-15	hCoV-19/USA/NY-NYCPHL-000309/2020	EPI_ISL_631836	North America	USA	New York	New York City	29782	Human	100	Male	B.1.302	GH	Jamaica Hospital Medical Center	New York City Public Health Laboratory	Jade Wang, et al.	https://www.gisaid.org/	2020-11-11				46	M	I76T	0.002	1	-0.481	Neutral
2020-03-15	hCoV-19/Austria/CeMM0010/2020	EPI_ISL_419663	Europe	Austria			29819	Human	48	Female	B.1.1.331	GR	Center for Virology, Medical University of Vienna	Bergthaler laboratory, CeMM Research Center for Molecular Medicine of the Austrian Academy of Sciences	Alexandra Popa, Benedikt Agerer, Henrique Colaco, Lukas Endler, Jakob-Wendelin Genger, Alexander Lercher, Mark Smyth, Thomas Penz, Michael Schuster, Judith Aberle, Stephan Aberle, Elisabeth Puchhammer-Stöckl, Christoph Bock, Andreas Bergthaler	https://www.gisaid.org/	2020-04-03				47	M	C33F	0.000	1	0.194	Neutral
2020-03-15	hCoV-19/Mexico/CMX-INER-0006/2020	EPI_ISL_837608	North America	Mexico	Mexico City		29884	Human	41	Male	B.1.609	G	Instituto Nacional de Enfermedades Respiratorias (INER)	Instituto Nacional de Enfermedades Respiratorias (INER)	Celia Boukadida, Margarita Matías-Florentino, Alma Rincón-Rubio, Hector Esteban Paz-Juárez, Olivia Briceño, Edgar Sevilla-Reyes, Fidencio Mejía-Nepomuceno, Mario Mújica-Sánchez, Eduardo Becerril-Vargas, José Arturo Martínez-Orozco, Alejandra Hernández-Terán, Jorge Salas-Hernández, Santiago Ávila-Ríos, Joel Armando Vázquez-Pérez	https://www.gisaid.org/	2021-01-18				48	M	A83T	0.983	1	-0.833	Neutral
2020-03-16	hCoV-19/Indonesia/YO-EIJK08/2020	EPI_ISL_766032	Asia	Indonesia	Special Region of Yogyakarta	Sleman	29782	Human	58	Male	B	L	RSUP Dr. Sardjito	Eijkman Institute for Molecular Biology, Ministry of Research and Technology/National Agency for Research and Innovation	Frilasita A Yudhaputri, Edison Johar, Hidayat Trimarsanto, David H Muljono, Safarina G Malik, Khin Saw Myint, Amin Soebandrio	https://www.gisaid.org/	2021-01-05				49	M	D209Y		1	-0.785	Neutral
2020-03-16	hCoV-19/USA/NY-NYCPHL-000264/2020	EPI_ISL_631790	North America	USA	New York	New York City	29782	Human	84	Female	A	S	Jamaica Hospital Medical Center	New York City Public Health Laboratory	Jade Wang, et al.	https://www.gisaid.org/	2020-11-11				50	M	L138P	0.983	1	1.277	Neutral
2020-03-16	hCoV-19/France/PDL-N62441/2020	EPI_ISL_700371	Europe	France	Pays de la Loire	Nantes	29782	Human	75	Male	B.1.211	G	CHU Nantes	CNR Virus des Infections Respiratoires - France SUD	Antonin Bal, Louise Castain, Gregory Destras, Gwendolyne Burfin, Hadrien Règue, Quentin Semanas, Martine Valette, Bruno Lina, Virginie Ferré, Celine Bressollette, Laurence Josset	https://www.gisaid.org/	2020-12-14				51	M	I82V	0.018	1	-0.577	Neutral
2020-03-16	hCoV-19/USA/NY-NYCPHL-000062/2020	EPI_ISL_631556	North America	USA	New York	New York City	29782	Human	73	Male	B.1	GH	NYC HH Jacobi Medical Center	New York City Public Health Laboratory	Jade Wang, et al.	https://www.gisaid.org/	2020-11-10				52	M	G6D	0.165	1	-0.26	Neutral
2020-03-17	hCoV-19/Brazil/SP-272/2020	EPI_ISL_524462	South America	Brazil	São Paulo	São Paulo	29857	Human	68	Female	B.1.1.28	GR	Hospital Metropolitano	Instituto Adolfo Lutz, Interdiciplinary Procedures Center, Strategic Laboratory	Claudio Tavares Sacchi, Claudia Regina Gonçalves, Erica Valessa Ramos Gomes	https://www.gisaid.org/	2020-08-28				53	M	V70L	0.924	1	-1.268	Neutral
2020-03-17	hCoV-19/USA/NY-NYCPHL-000271/2020	EPI_ISL_631797	North America	USA	New York	New York City	29873	Human	61	Male	B.1	GH	OCME Office Of Chief Medical Examiner	New York City Public Health Laboratory	Jade Wang, et al.	https://www.gisaid.org/	2020-11-11				54	M	I76V	0.000	1	0.647	Neutral
2020-03-17	hCoV-19/USA/NY-NYCPHL-000272/2020	EPI_ISL_631798	North America	USA	New York	New York City	29782	Human	60	Male	B.1.507	GH	Jamaica Hospital Medical Center	New York City Public Health Laboratory	Jade Wang, et al.	https://www.gisaid.org/	2020-11-11				55	M	L34F	0.977	1	-2.31	Neutral
2020-03-17	hCoV-19/USA/NY-NYCPHL-000060/2020	EPI_ISL_631554	North America	USA	New York	New York City	29782	Human	59	Male	B.1.332	GH	Jamaica Hospital Medical Center	New York City Public Health Laboratory	Jade Wang, et al.	https://www.gisaid.org/	2020-11-10				56	M	D160Y	1.000	1	-2.474	Neutral
2020-03-17	hCoV-19/USA/NY-NYCPHL-000080/2020	EPI_ISL_631573	North America	USA	New York	New York City	29782	Human	71	Male	B.1	GH	Brookdale University Hospital Medical Center	New York City Public Health Laboratory	Jade Wang, et al.	https://www.gisaid.org/	2020-11-10				57	M	T208I	0.983	1	-2.02	Neutral
2020-03-17	hCoV-19/USA/NY-NYCPHL-000081/2020	EPI_ISL_631574	North America	USA	New York	New York City	29782	Human	91	Male	B.1	GH	Jamaica Hospital Medical Center	New York City Public Health Laboratory	Jade Wang, et al.	https://www.gisaid.org/	2020-11-10				58	M	P165L	0.951	1	-8.757	Deleterious
2020-03-18	hCoV-19/Mexico/JAL-InDRE-16/2020	EPI_ISL_455454	North America	Mexico	Jalisco		29816	Human	58	Male	B	L	Instituto de Diagnostico y Referencia Epidemiologicos (INDRE)	Instituto de Diagnostico y Referencia Epidemiologicos (INDRE)	Mendieta-Condado Edgar, Araiza-Rodriguez Adnan, Garces-Ayala Fabiola, , Rodriguez-Maldonado Abril, Wong-Arambula Claudia, Barrera-Badillo Gisela, Taboada Ramírez Blanca, Ramirez-Gonzalez Ernesto, Hernandez-Rivas Lucia, Lopez-Martinez Irma.	https://www.gisaid.org/	2020-05-29				59	M	S212N	0.001	1	-0.427	Neutral
2020-03-18	hCoV-19/Brazil/SP-624/2020	EPI_ISL_515527	South America	Brazil	São Paulo	São Paulo	29834	Human	35	Female	B.1.1.33	GR	Hospital Santa Clara	Instituto Adolfo Lutz, Interdiciplinary Procedures Center, Strategic Laboratory	Claudio Tavares Sacchi, Claudia Regina Gonçalves, Erica Valessa Ramos Gomes	https://www.gisaid.org/	2020-08-19				60	M	T7I	0.003	1	-2.759	Deleterious
2020-03-18	hCoV-19/Belgium/20A30/2020	EPI_ISL_451935	Europe	Belgium	Brussels		29841	Human	77	Male	B.1	G	CUB Hopital Erasme Laboratoire d'Anatomie Pathologique	CUB Hopital Erasme Laboratoire d'Anatomie Pathologique	Prof. Isabelle Salmon, Dr. Nicky D'Haene	https://www.gisaid.org/	2020-05-25				61	M	C86F	0.963	1	-3.375	Deleterious
2020-03-18	hCoV-19/USA/NY-Wadsworth-21493-01/2020	EPI_ISL_525621	North America	USA	New York		29834	Human	85	Male	A	S	Wadsworth Center, New York State Department of Health	Wadsworth Center, New York State Department of Health	Kirsten St. George, Daryl M. Lamson, Sara Griesemer, Jonathan Plitnick, Navjot Singh, Matthew D. Shudt, Erica Lasek-Nesselquist	https://www.gisaid.org/	2020-08-31				62	M	G89S	0.938	1	0.879	Neutral
2020-03-18	hCoV-19/USA/NY-NYCPHL-000275/2020	EPI_ISL_631801	North America	USA	New York	New York City	29782	Human	77	Male	B.1	GH	Richmond University Medical Center	New York City Public Health Laboratory	Jade Wang, et al.	https://www.gisaid.org/	2020-11-11				63	N	R203K	0.969	1559	-1.604	Neutral
2020-03-18	hCoV-19/Colombia/VAC-INS-81279/2020	EPI_ISL_456142	South America	Colombia	Valle del Cauca	Cali	29782	Human	71	Female	B.1.1	GR	Instituto Nacional de Salud - Unidad de Secuenciación y Análisis Genómico	Instituto Nacional de Salud, Universidad Cooperativa de Colombia, Instituto Alexander von Humboldt, Imperial College-London, London School of Hygiene & Tropical Medicine	Katherine Laiton-Donato, Diego A. Álvarez-Díaz, Carlos Franco-Muñoz, Jose A. Usme-Ciro, Gloria Puerto, Nicolas D. Franco-Sierra, Mailyn A.Gonzalez, Zulma M. Cucunubá, Christian Julian Villabona‐Arenas, Liz Villabona-Arenas, Sussy Echeverria, Astrid C. Flórez, Sergio Gomez-Rangel, Luz Dary Rodriguez, Juliana Barbosa, Erika Ospitia, Diana Marcela Walteros-Acero, Martha Lucia Ospina Martinez, Marcel…	https://www.gisaid.org/	2020-06-02				64	N	G204R	1	1484	-1.656	Neutral
2020-03-19	hCoV-19/Brazil/SP-166/2020	EPI_ISL_523965	South America	Brazil	São Paulo	São Paulo	29844	Human	68	Female	B.1.1.28	GR	Hospital do Servidor Público Estadual Francisco Morato de Oliveira	Instituto Adolfo Lutz, Interdiciplinary Procedures Center, Strategic Laboratory	Claudio Tavares Sacchi, Claudia Regina Gonçalves, Erica Valessa Ramos Gomes	https://www.gisaid.org/	2020-08-27				65	N	S235F	0.998	544	-1.738	Neutral
2020-03-19	hCoV-19/Brazil/SP-47/2020	EPI_ISL_471539	South America	Brazil	São Paulo	São Paulo	29844	Human	49	Male	B.1.1.28	GR	Hospital Universitario da USP Sao Paulo	Instituto Adolfo Lutz, Interdiciplinary Procedures Center, Strategic Laboratory	Claudio Tavares Sacchi, Claudia Regina Gonçalves, Erica Valessa Ramos Gomes	https://www.gisaid.org/	2020-06-22				66	N	D3L	1	540	-0.23	Neutral
2020-03-19	hCoV-19/Brazil/SP-632/2020	EPI_ISL_515546	South America	Brazil	São Paulo	São Paulo	29839	Human	50	Female	B.1.1.28	GR	Hospital Municipal do Tatuape Carmino Caricchio	Instituto Adolfo Lutz, Interdiciplinary Procedures Center, Strategic Laboratory	Claudio Tavares Sacchi, Claudia Regina Gonçalves, Erica Valessa Ramos Gomes	https://www.gisaid.org/	2020-08-19				67	N	P80R	0.004	197	-1.316	Neutral
2020-03-19	hCoV-19/Brazil/SP-639/2020	EPI_ISL_515554	South America	Brazil	São Paulo	São Paulo	29836	Human	83	Female	B.1.1.28	GR	Pronto Socorro Municipal de Perus	Instituto Adolfo Lutz, Interdiciplinary Procedures Center, Strategic Laboratory	Claudio Tavares Sacchi, Claudia Regina Gonçalves, Erica Valessa Ramos Gomes	https://www.gisaid.org/	2020-08-19				68	N	S194L	0.994	179	-4.272	Deleterious
2020-03-19	hCoV-19/USA/NY-NYCPHL-000224/2020	EPI_ISL_631754	North America	USA	New York	New York City	29782	Human	59	Male	B.1	GH	NYC HH Lincoln Medical And Mental Health Center	New York City Public Health Laboratory	Jade Wang, et al.	https://www.gisaid.org/	2020-11-11				69	N	M234I	0	158	0.044	Neutral
2020-03-19	hCoV-19/USA/NY-NYCPHL-000228/2020	EPI_ISL_631757	North America	USA	New York	New York City	29782	Human	46	Male	B.1	GH	Richmond University Medical Center	New York City Public Health Laboratory	Jade Wang, et al.	https://www.gisaid.org/	2020-11-11				70	N	T205I	0	105	-1.562	Neutral
2020-03-19	hCoV-19/USA/NY-NYCPHL-000229/2020	EPI_ISL_631758	North America	USA	New York	New York City	29782	Human	82	Female	B.1	GH	OCME Office Of Chief Medical Examiner	New York City Public Health Laboratory	Jade Wang, et al.	https://www.gisaid.org/	2020-11-11				71	N	I292T	0.825	92	-2.017	Neutral
2020-03-19	hCoV-19/Panama/331050/2020	EPI_ISL_496679	North America	Panama	Panama Center	Ancón	29027	Human	59	Female	A.2.4	S	Gorgas Memorial Laboratory of Health Studies	Gorgas Memorial Laboratory of Health Studies	Danilo Franco, Claudia Gonzalez Sandra Lopez-Verges, Alexander A Martinez	https://www.gisaid.org/	2020-07-24				72	N	G204P	1	68	-2.34	Neutral
2020-03-19	hCoV-19/Panama/331540/2020	EPI_ISL_496686	North America	Panama	Panama Center	Santa Ana	28845	Human	13	Female	A.2	S	Gorgas Memorial Laboratory of Health Studies	Gorgas Memorial Laboratory of Health Studies	Danilo Franco, Claudia Gonzalez Sandra Lopez-Verges, Alexander A Martinez	https://www.gisaid.org/	2020-07-24				73	N	A376T	0.001	57	0.084	Neutral
2020-03-19	hCoV-19/USA/NY-NYCPHL-000084/2020	EPI_ISL_631577	North America	USA	New York	New York City	29782	Human	60	Male	B.1	GH	NYC HH Lincoln Medical And Mental Health Center	New York City Public Health Laboratory	Jade Wang, et al.	https://www.gisaid.org/	2020-11-10				74	N	P199L	1	54	-2.057	Neutral
2020-03-20	hCoV-19/Spain/NC-IBV-001409/2020	EPI_ISL_452492	Europe	Spain	Navarra	Pamplona	29804	Human	72	Female	B.1	G	Clínica Universidad de Navarra. Servicio de Enfermedades Infecciosas y Microbiología clínica	SeqCOVID-SPAIN consortium/IBV(CSIC)	Mirian Fernández-Alonso, Jose Luis del Pozo and SeqCOVID-SPAIN consortium	https://www.gisaid.org/	2020-05-27				75	N	D377Y	1	53	-1.779	Neutral
2020-03-20	hCoV-19/Mexico/JAL-InDRE-11/2020	EPI_ISL_455435	North America	Mexico	Jalisco		29836	Human	56	Male	B	L	Instituto de Diagnostico y Referencia Epidemiologicos (INDRE)	Instituto de Diagnostico y Referencia Epidemiologicos (INDRE)	Garces-Ayala Fabiola. Taboada Ramírez Blanca. Ramirez-Gonzalez Ernesto, Araiza-Rodriguez Adnan , Mendieta-Condado Edgar, Rodriguez-Maldonado Abril, Wong-Arambula Claudia, Barrera-Badillo Gisela, Hernandez-Rivas Lucia, Lopez-Martinez Irma	https://www.gisaid.org/	2020-05-29				76	N	R203M	0.998	47	-3.304	Deleterious
2020-03-20	hCoV-19/Brazil/SP-275/2020	EPI_ISL_524463	South America	Brazil	São Paulo	São Paulo	29853	Human	74	Female	B.1.1.28	GR	Hospital Regional de Cotia	Instituto Adolfo Lutz, Interdiciplinary Procedures Center, Strategic Laboratory	Claudio Tavares Sacchi, Claudia Regina Gonçalves, Erica Valessa Ramos Gomes	https://www.gisaid.org/	2020-08-28				77	N	D63G	0	38	-0.929	Neutral
2020-03-20	hCoV-19/Brazil/SP-537/2020	EPI_ISL_471546	South America	Brazil	São Paulo	São Paulo	29839	Human	77	Male	B.1.1.28	GR	AMA DR Jose Soares Hungria	Instituto Adolfo Lutz, Interdiciplinary Procedures Center, Strategic Laboratory	Claudio Tavares Sacchi, Claudia Regina Gonçalves, Erica Valessa Ramos Gomes	https://www.gisaid.org/	2020-06-22				78	N	P383L	0.003	36	-2.385	Neutral
2020-03-20	hCoV-19/Brazil/SP-633/2020	EPI_ISL_515547	South America	Brazil	São Paulo	São Paulo	29835	Human	65	Male	B.1.1.28	GR	Centro Medico da Policia Militar do Estado de Sao Paulo	Instituto Adolfo Lutz, Interdiciplinary Procedures Center, Strategic Laboratory	Claudio Tavares Sacchi, Claudia Regina Gonçalves, Erica Valessa Ramos Gomes	https://www.gisaid.org/	2020-08-19				79	N	A220V	0.999	35	-0.14	Neutral
2020-03-20	hCoV-19/Brazil/SP-634/2020	EPI_ISL_515548	South America	Brazil	São Paulo	São Paulo	29833	Human	79	Male	B.1.1.28	GR	Hospital Municipal Dr. Jose Soares Hungria	Instituto Adolfo Lutz, Interdiciplinary Procedures Center, Strategic Laboratory	Claudio Tavares Sacchi, Claudia Regina Gonçalves, Erica Valessa Ramos Gomes	https://www.gisaid.org/	2020-08-19				80	N	P13L	1	28	-1.23	Neutral
2020-03-20	hCoV-19/USA/NY-NYCPHL-000277/2020	EPI_ISL_631803	North America	USA	New York	New York City	29782	Human	63	Male	B.1	GH	Brookdale University Hospital Medical Center	New York City Public Health Laboratory	Jade Wang, et al.	https://www.gisaid.org/	2020-11-11				81	N	A119S	0.003	24	-1.628	Neutral
2020-03-20	hCoV-19/USA/NY-NYCPHL-000280/2020	EPI_ISL_631806	North America	USA	New York	New York City	29782	Human	85	Male	B.1	GH	Brookdale University Hospital Medical Center	New York City Public Health Laboratory	Jade Wang, et al.	https://www.gisaid.org/	2020-11-11				82	N	S197L	0.994	24	-2.221	Neutral
2020-03-20	hCoV-19/USA/NY-NYCPHL-000282/2020	EPI_ISL_631808	North America	USA	New York	New York City	29782	Human	67	Male	A.3	S	Wyckoff Heights Medical Center	New York City Public Health Laboratory	Jade Wang, et al.	https://www.gisaid.org/	2020-11-11				83	N	P326S	0	24	-0.789	Neutral
2020-03-20	hCoV-19/USA/NY-NYCPHL-000285/2020	EPI_ISL_631811	North America	USA	New York	New York City	29782	Human	36	Male	B.1.332	GH	Wyckoff Heights Medical Center	New York City Public Health Laboratory	Jade Wang, et al.	https://www.gisaid.org/	2020-11-11				84	N	Q418H	0.996	18	0.093	Neutral
2020-03-20	hCoV-19/USA/NY-NYCPHL-000286/2020	EPI_ISL_631812	North America	USA	New York	New York City	29782	Human	57	Male	B.1	GH	Jamaica Hospital Medical Center	New York City Public Health Laboratory	Jade Wang, et al.	https://www.gisaid.org/	2020-11-11				85	N	P151L	0	13	-4.932	Deleterious
2020-03-20	hCoV-19/USA/NY-NYCPHL-000287/2020	EPI_ISL_631813	North America	USA	New York	New York City	29782	Human	69	Male	B.1	GH	Jamaica Hospital Medical Center	New York City Public Health Laboratory	Jade Wang, et al.	https://www.gisaid.org/	2020-11-11				86	N	T379I	0	12	-0.648	Neutral
2020-03-20	hCoV-19/USA/NY-NYCPHL-000288/2020	EPI_ISL_631814	North America	USA	New York	New York City	29782	Human	52	Male	B.1	GH	Richmond University Medical Center	New York City Public Health Laboratory	Jade Wang, et al.	https://www.gisaid.org/	2020-11-11				87	N	R385K	0.969	11	0.079	Neutral
2020-03-20	hCoV-19/USA/NY-NYCPHL-000289/2020	EPI_ISL_631815	North America	USA	New York	New York City	29782	Human	69	Male	B.1.332	GH	Richmond University Medical Center	New York City Public Health Laboratory	Jade Wang, et al.	https://www.gisaid.org/	2020-11-11				88	N	A12G	0.997	11	0.022	Neutral
2020-03-20	hCoV-19/Colombia/MAG-INS-81035/2020	EPI_ISL_456125	South America	Colombia	Magdalena	Santa Marta	29782	Human	88	Male	B.1	GH	Instituto Nacional de Salud - Unidad de Secuenciación y Análisis Genómico	Instituto Nacional de Salud, Universidad Cooperativa de Colombia, Instituto Alexander von Humboldt, Imperial College-London, London School of Hygiene & Tropical Medicine	Katherine Laiton-Donato, Diego A. Álvarez-Díaz, Carlos Franco-Muñoz, Jose A. Usme-Ciro, Gloria Puerto, Nicolas D. Franco-Sierra, Mailyn A.Gonzalez, Zulma M. Cucunubá, Christian Julian Villabona‐Arenas, Liz Villabona-Arenas, Sussy Echeverria, Astrid C. Flórez, Sergio Gomez-Rangel, Luz Dary Rodriguez, Juliana Barbosa, Erika Ospitia, Diana Marcela Walteros-Acero, Martha Lucia Ospina Martinez, Marcel…	https://www.gisaid.org/	2020-06-02				89	N	S193I	0.049	10	-2.755	Deleterious
2020-03-20	hCoV-19/Panama/331715/2020	EPI_ISL_496691	North America	Panama	Panama Center	Río Abajo	28864	Human	95	Female	A.2	S	Gorgas Memorial Laboratory of Health Studies	Gorgas Memorial Laboratory of Health Studies	Danilo Franco, Claudia Gonzalez Sandra Lopez-Verges, Alexander A Martinez	https://www.gisaid.org/	2020-07-24				90	N	L139F	0.997	10	-0.697	Neutral
2020-03-20	hCoV-19/Panama/331943/2020	EPI_ISL_496698	North America	Panama	Panama West	Veracruz	28830	Human	58	Female	A.2.4	S	Gorgas Memorial Laboratory of Health Studies	Gorgas Memorial Laboratory of Health Studies	Danilo Franco, Claudia Gonzalez Sandra Lopez-Verges, Alexander A Martinez	https://www.gisaid.org/	2020-07-24				91	N	R209G	0.994	10	-1.263	Neutral
2020-03-20	hCoV-19/Mexico/CMX-INER-0007/2020	EPI_ISL_837609	North America	Mexico	Mexico City		29877	Human	82	Female	B.1	GH	Instituto Nacional de Enfermedades Respiratorias (INER)	Instituto Nacional de Enfermedades Respiratorias (INER)	Celia Boukadida, Margarita Matías-Florentino, Alma Rincón-Rubio, Hector Esteban Paz-Juárez, Olivia Briceño, Edgar Sevilla-Reyes, Fidencio Mejía-Nepomuceno, Mario Mújica-Sánchez, Eduardo Becerril-Vargas, José Arturo Martínez-Orozco, Alejandra Hernández-Terán, Jorge Salas-Hernández, Santiago Ávila-Ríos, Joel Armando Vázquez-Pérez	https://www.gisaid.org/	2021-01-18				92	N	P365S	0.999	10	-0.649	Neutral
2020-03-20	hCoV-19/Mexico/CMX-INER-0008/2020	EPI_ISL_837610	North America	Mexico	Mexico City		29888	Human	40	Male	B.1.1	GR	Instituto Nacional de Enfermedades Respiratorias (INER)	Instituto Nacional de Enfermedades Respiratorias (INER)	Celia Boukadida, Margarita Matías-Florentino, Alma Rincón-Rubio, Hector Esteban Paz-Juárez, Olivia Briceño, Edgar Sevilla-Reyes, Fidencio Mejía-Nepomuceno, Mario Mújica-Sánchez, Eduardo Becerril-Vargas, José Arturo Martínez-Orozco, Alejandra Hernández-Terán, Jorge Salas-Hernández, Santiago Ávila-Ríos, Joel Armando Vázquez-Pérez	https://www.gisaid.org/	2021-01-18				93	N	S202R	0.998	10	-0.869	Neutral
2020-03-21	hCoV-19/Mexico/CMX-InDRE-13/2020	EPI_ISL_455437	North America	Mexico	Mexico City		29820	Human	56	Male	B.1.609	G	Instituto de Diagnostico y Referencia Epidemiologicos (INDRE)	Instituto de Diagnostico y Referencia Epidemiologicos (INDRE)	Araiza-Rodriguez Adnan, Garces-Ayala Fabiola. Ramirez-Gonzalez Ernesto, Mendieta-Condado Edgar, Rodriguez-Maldonado Abril, Wong-Arambula Claudia, Barrera-Badillo Gisela, Hernandez-Rivas Lucia, Lopez-Martinez Irma, Taboada Ramírez Blanca.	https://www.gisaid.org/	2020-05-29				94	N	H145Y	0.95	9	-0.542	Neutral
2020-03-21	hCoV-19/Brazil/SP-276/2020	EPI_ISL_524464	South America	Brazil	São Paulo	Santa Isabel	29836	Human	77	Female	B.1.1.28	GR	Santa Casa de Santa Isabel	Instituto Adolfo Lutz, Interdiciplinary Procedures Center, Strategic Laboratory	Claudio Tavares Sacchi, Claudia Regina Gonçalves, Erica Valessa Ramos Gomes	https://www.gisaid.org/	2020-08-28				95	N	P67L	1	9	-0.84	Neutral
2020-03-21	hCoV-19/Gambia/GC19-026/2020	EPI_ISL_428856	Africa	Gambia	West Coast Region		29782	Human	70	Male	B.6	O	MRCG at LSHTM Genomics Lab	MRCG at LSHTM Genomics lab	Sesay et al	https://www.gisaid.org/	2020-04-22				96	N	D402Y	1	9	-1.449	Neutral
2020-03-22	hCoV-19/Israel/701002334/2020	EPI_ISL_447306	Asia	Israel	South Coast District		29782	Human	77	Male	B.1	GH	Microbiology Division, Barzilai University Medical Center	Stern Lab	Stern Lab	https://www.gisaid.org/	2020-05-17				97	N	P199S	0.999	8	-0.334	Neutral
2020-03-22	hCoV-19/Spain/PV-IBV-001421/2020	EPI_ISL_452480	Europe	Spain	Basque Country	Portugalete	29800	Human	76	Male	B.1	G	Clínica Universidad de Navarra. Servicio de Enfermedades Infecciosas y Microbiología clínica	SeqCOVID-SPAIN consortium/IBV(CSIC)	Mirian Fernández-Alonso, Jose Luis del Pozo and SeqCOVID-SPAIN consortium	https://www.gisaid.org/	2020-05-27				98	N	S327L	0	7	-3.022	Deleterious
2020-03-22	hCoV-19/Panama/332875/2020	EPI_ISL_496729	North America	Panama	Panama Center	Parque Lefevre	28939	Human	54	Male	A.2.4	S	Gorgas Memorial Laboratory of Health Studies	Gorgas Memorial Laboratory of Health Studies	Danilo Franco, Claudia Gonzalez Sandra Lopez-Verges, Alexander A Martinez	https://www.gisaid.org/	2020-07-24				99	N	T362I	0	7	-1.722	Neutral
2020-03-22	hCoV-19/Brazil/SP-144/2020	EPI_ISL_468310	South America	Brazil	São Paulo	São Paulo	29854	Human	72	Male	B.1.1.33	GR	Hospital Sao Paulo de Ensino da UNIFESP	Instituto Adolfo Lutz, Interdiciplinary Procedures Center, Strategic Laboratory	Claudio Tavares Sacchi, Claudia Regina Gonçalves, Erica Valessa Ramos Gomes	https://www.gisaid.org/	2020-06-16				100	N	S413I	0.998	7	0.311	Neutral
2020-03-22	hCoV-19/Brazil/SP-601/2020	EPI_ISL_471545	South America	Brazil	São Paulo	São Paulo	29839	Human	63	Female	B.1.1.28	GR	Hospital Sao Paulo de Ensino da Unifesp	Instituto Adolfo Lutz, Interdiciplinary Procedures Center, Strategic Laboratory	Claudio Tavares Sacchi, Claudia Regina Gonçalves, Erica Valessa Ramos Gomes	https://www.gisaid.org/	2020-06-22				101	N	G18V	1	7	-0.462	Neutral
2020-03-22	hCoV-19/Brazil/SP-533/2020	EPI_ISL_515545	South America	Brazil	São Paulo	São Paulo	29840	Human	69	Male	B.1.1.28	GR	Hospital Sao Paulo de Ensino da Unifesp	Instituto Adolfo Lutz, Interdiciplinary Procedures Center, Strategic Laboratory	Claudio Tavares Sacchi, Claudia Regina Gonçalves, Erica Valessa Ramos Gomes	https://www.gisaid.org/	2020-08-19				102	N	T135I	0.999	6	-1.41	Neutral
2020-03-22	hCoV-19/Brazil/SP-544/2020	EPI_ISL_515551	South America	Brazil	São Paulo	São Paulo	29835	Human	45	Male	B.1.1	GR	Hospital Municipal do Tatuape Carmino Caricchio	Instituto Adolfo Lutz, Interdiciplinary Procedures Center, Strategic Laboratory	Claudio Tavares Sacchi, Claudia Regina Gonçalves, Erica Valessa Ramos Gomes	https://www.gisaid.org/	2020-08-19				103	N	S202N	0.994	6	-0.404	Neutral
2020-03-22	hCoV-19/CzechRepublic/FNHK-043/2020	EPI_ISL_895840	Europe	Czech Republic			29903	Human	80	Male	B.1	O	Molecular biology division, Institute of Clinical Biochemistry and Diagnostics, Charles University, Faculty of Medicine in Hradec Králové and University Hospital Hradec Králové	Molecular biology division, Institute of Clinical Biochemistry and Diagnostics, Charles University, Faculty of Medicine in Hradec Králové and University Hospital Hradec Králové	Helena Kovaříková, Petr Brož, Ivana Baranová, Kateřina Hrochová, Tereza Baťková, Jitka Novotná, Kateřina Pehlíková, Vladimír Palička. Cooperation project with BioVendor-R&D and bioinformatics company BIOXSYS s r.o.	https://www.gisaid.org/	2021-01-29				104	N	A90S	0.907	6	0.68	Neutral
2020-03-22	hCoV-19/USA/NY-NYCPHL-000091/2020	EPI_ISL_631584	North America	USA	New York	New York City	29782	Human	62	Male	B.1	GH	NYC HH Lincoln Medical And Mental Health Center	New York City Public Health Laboratory	Jade Wang, et al.	https://www.gisaid.org/	2020-11-10				105	N	N213Y	0.064	6	-2.167	Neutral
2020-03-22	hCoV-19/Mexico/CMX-INER-0009/2020	EPI_ISL_837611	North America	Mexico	Mexico City		29879	Human	65	Male	B.1.609	G	Instituto Nacional de Enfermedades Respiratorias (INER)	Instituto Nacional de Enfermedades Respiratorias (INER)	Celia Boukadida, Margarita Matías-Florentino, Alma Rincón-Rubio, Hector Esteban Paz-Juárez, Olivia Briceño, Edgar Sevilla-Reyes, Fidencio Mejía-Nepomuceno, Mario Mújica-Sánchez, Eduardo Becerril-Vargas, José Arturo Martínez-Orozco, Alejandra Hernández-Terán, Jorge Salas-Hernández, Santiago Ávila-Ríos, Joel Armando Vázquez-Pérez	https://www.gisaid.org/	2021-01-18				106	N	N8D	0	6	-0.245	Neutral
2020-03-22	hCoV-19/Mexico/CMX-INER-0010/2020	EPI_ISL_837612	North America	Mexico	Mexico City		29842	Human	60	Male	B.1	G	Instituto Nacional de Enfermedades Respiratorias (INER)	Instituto Nacional de Enfermedades Respiratorias (INER)	Celia Boukadida, Margarita Matías-Florentino, Alma Rincón-Rubio, Hector Esteban Paz-Juárez, Olivia Briceño, Edgar Sevilla-Reyes, Fidencio Mejía-Nepomuceno, Mario Mújica-Sánchez, Eduardo Becerril-Vargas, José Arturo Martínez-Orozco, Alejandra Hernández-Terán, Jorge Salas-Hernández, Santiago Ávila-Ríos, Joel Armando Vázquez-Pérez	https://www.gisaid.org/	2021-01-18				107	N	S187L	0.563	5	-2.221	Neutral
2020-03-22	hCoV-19/Mexico/CMX-INER-0011/2020	EPI_ISL_837613	North America	Mexico	Mexico City		29835	Human	30	Male	B.1.1	GR	Instituto Nacional de Enfermedades Respiratorias (INER)	Instituto Nacional de Enfermedades Respiratorias (INER)	Celia Boukadida, Margarita Matías-Florentino, Alma Rincón-Rubio, Hector Esteban Paz-Juárez, Olivia Briceño, Edgar Sevilla-Reyes, Fidencio Mejía-Nepomuceno, Mario Mújica-Sánchez, Eduardo Becerril-Vargas, José Arturo Martínez-Orozco, Alejandra Hernández-Terán, Jorge Salas-Hernández, Santiago Ávila-Ríos, Joel Armando Vázquez-Pérez	https://www.gisaid.org/	2021-01-18				108	N	A217V	0.002	5	-0.393	Neutral
2020-03-23	hCoV-19/CostaRica/INC-0045/2020	EPI_ISL_491456	North America	Costa Rica	San Jose	Desamparados	29824	Human	45	Male	B.1	GH	Hospital San Juan de Dios	Inciensa, Instituto Costarricense de Investigación y Enseñanza en Nutrición y Salud	Francisco Duarte, Hebleen Brenes, Claudio Soto-Garita, Estela Cordero, Adriana Godinez & Melany Calderon	https://www.gisaid.org/	2020-07-17				109	N	Q9H	0.803	5	-0.21	Neutral
2020-03-23	hCoV-19/Panama/333487/2020	EPI_ISL_496744	North America	Panama	Panama Center	Belisario Porras	29240	Human	65	Male	B.1	G	Gorgas Memorial Laboratory of Health Studies	Gorgas Memorial Laboratory of Health Studies	Danilo Franco, Claudia Gonzalez Sandra Lopez-Verges, Alexander A Martinez	https://www.gisaid.org/	2020-07-24				110	N	G215C	1	5	-0.953	Neutral
2020-03-23	hCoV-19/Brazil/SP-602/2020	EPI_ISL_515526	South America	Brazil	São Paulo	São Paulo	29845	Human	72	Female	B.1.1	GR	Hospital Municipal do Tatuape Carmino Caricchio	Instituto Adolfo Lutz, Interdiciplinary Procedures Center, Strategic Laboratory	Claudio Tavares Sacchi, Claudia Regina Gonçalves, Erica Valessa Ramos Gomes	https://www.gisaid.org/	2020-08-19				111	N	A398V	0.999	5	0.033	Neutral
2020-03-23	hCoV-19/Brazil/SP-141/2020	EPI_ISL_468308	South America	Brazil	São Paulo	São Paulo	29840	Human	51	Male	B.1.1.28	GR	Hospital Municipal do Tatuape Carmino Caricchio	Instituto Adolfo Lutz, Interdiciplinary Procedures Center, Strategic Laboratory	Claudio Tavares Sacchi, Claudia Regina Gonçalves, Erica Valessa Ramos Gomes	https://www.gisaid.org/	2020-06-16				112	N	A152S	0.008	5	1.463	Neutral
2020-03-23	hCoV-19/Brazil/SP-148/2020	EPI_ISL_468313	South America	Brazil	São Paulo	Sao Bernardo do Campo	29839	Human	79	Male	B.1.1.28	GR	Vigilancia Epidemiologica de São Bernardo do Campo	Instituto Adolfo Lutz, Interdiciplinary Procedures Center, Strategic Laboratory	Claudio Tavares Sacchi, Claudia Regina Gonçalves, Erica Valessa Ramos Gomes	https://www.gisaid.org/	2020-06-16				113	N	T393I	0.999	5	-0.613	Neutral
2020-03-23	hCoV-19/Brazil/SP-627/2020	EPI_ISL_515541	South America	Brazil	São Paulo	São Paulo	29834	Human	46	Male	B.1.1.28	GR	Hospital Montemagno	Instituto Adolfo Lutz, Interdiciplinary Procedures Center, Strategic Laboratory	Claudio Tavares Sacchi, Claudia Regina Gonçalves, Erica Valessa Ramos Gomes	https://www.gisaid.org/	2020-08-19				114	N	A267V	0.162	4	-1.787	Neutral
2020-03-23	hCoV-19/Brazil/SP-629/2020	EPI_ISL_515544	South America	Brazil	São Paulo	São Paulo	29833	Human	67	Male	B.1.1.28	GR	Ama Dr Jose Soares Hungria	Instituto Adolfo Lutz, Interdiciplinary Procedures Center, Strategic Laboratory	Claudio Tavares Sacchi, Claudia Regina Gonçalves, Erica Valessa Ramos Gomes	https://www.gisaid.org/	2020-08-19				115	N	K387R	0.992	4	-0.776	Neutral
2020-03-23	hCoV-19/USA/NY-Wadsworth-27452-01/2020	EPI_ISL_525627	North America	USA	New York		29834	Human	72	Male	B.1	GH	Wadsworth Center, New York State Department of Health	Wadsworth Center, New York State Department of Health	Kirsten St. George, Daryl M. Lamson, Sara Griesemer, Jonathan Plitnick, Navjot Singh, Matthew D. Shudt, Erica Lasek-Nesselquist	https://www.gisaid.org/	2020-08-31				116	N	R14C	1	4	-0.961	Neutral
2020-03-23	hCoV-19/Brazil/SP-279/2020	EPI_ISL_527858	South America	Brazil	São Paulo	São Paulo	29835	Human	76	Female	B.1.1.33	GR	Pronto Atendimento Sancta Maggiore Jardim Paulista	Instituto Adolfo Lutz, Interdiciplinary Procedures Center, Strategic Laboratory	Claudio Tavares Sacchi, Claudia Regina Gonçalves, Erica Valessa Ramos Gomes	https://www.gisaid.org/	2020-09-05				117	N	P279Q	0.997	4	-2.596	Deleterious
2020-03-23	hCoV-19/USA/NY-NYCPHL-000226/2020	EPI_ISL_631755	North America	USA	New York	New York City	29782	Human	83	Female	B.1	GH	Richmond University Medical Center	New York City Public Health Laboratory	Jade Wang, et al.	https://www.gisaid.org/	2020-11-11				118	N	A211S	0.997	4	0.757	Neutral
2020-03-23	hCoV-19/USA/NY-NYCPHL-000230/2020	EPI_ISL_631759	North America	USA	New York	New York City	29782	Human	58	Female	B.1	GH	OCME Office Of Chief Medical Examiner	New York City Public Health Laboratory	Jade Wang, et al.	https://www.gisaid.org/	2020-11-11				119	N	R385G	0.994	4	-0.74	Neutral
2020-03-23	hCoV-19/USA/NY-NYCPHL-000295/2020	EPI_ISL_631821	North America	USA	New York	New York City	29782	Human	36	Male	B.1.108	GH	Richmond University Medical Center	New York City Public Health Laboratory	Jade Wang, et al.	https://www.gisaid.org/	2020-11-11				120	N	D348H	1	4	0.034	Neutral
2020-03-23	hCoV-19/CzechRepublic/FNHK-04801/2020	EPI_ISL_895843	Europe	Czech Republic			29903	Human	82	Male	B.1	O	Molecular biology division, Institute of Clinical Biochemistry and Diagnostics, Charles University, Faculty of Medicine in Hradec Králové and University Hospital Hradec Králové	Molecular biology division, Institute of Clinical Biochemistry and Diagnostics, Charles University, Faculty of Medicine in Hradec Králové and University Hospital Hradec Králové	Helena Kovaříková, Petr Brož, Ivana Baranová, Kateřina Hrochová, Tereza Baťková, Jitka Novotná, Kateřina Pehlíková, Vladimír Palička. Cooperation project with BioVendor-R&D and bioinformatics company BIOXSYS s r.o.	https://www.gisaid.org/	2021-01-29				121	N	D415H	1	4	-1.826	Neutral
2020-03-23	hCoV-19/Belgium/S1871/2020	EPI_ISL_1718321	Europe	Belgium	Flanders	Limburg	29778	Human	93	Male	B.1.1.5	GR	SCIENSANO National Influenza Centre	PathoSense BV	Nick Vereecke	https://www.gisaid.org/	2021-04-26				122	N	A12S	0.997	4	-0.189	Neutral
2020-03-23	hCoV-19/Austria/CeMM0011/2020	EPI_ISL_419664	Europe	Austria			29817	Human	77	Male	B.1	G	Center for Virology, Medical University of Vienna	Bergthaler laboratory, CeMM Research Center for Molecular Medicine of the Austrian Academy of Sciences	Alexandra Popa, Benedikt Agerer, Henrique Colaco, Lukas Endler, Jakob-Wendelin Genger, Alexander Lercher, Mark Smyth, Thomas Penz, Michael Schuster, Judith Aberle, Stephan Aberle, Elisabeth Puchhammer-Stöckl, Christoph Bock, Andreas Bergthaler	https://www.gisaid.org/	2020-04-03				123	N	F307L	0.856	4	2.587	Neutral
2020-03-23	hCoV-19/USA/NY-NYCPHL-000094/2020	EPI_ISL_631587	North America	USA	New York	New York City	29782	Human	58	Female	B.1	GH	NYC HH Lincoln Medical And Mental Health Center	New York City Public Health Laboratory	Jade Wang, et al.	https://www.gisaid.org/	2020-11-10				124	N	T391I	0.999	4	-0.611	Neutral
2020-03-23	hCoV-19/USA/NY-NYCPHL-000096/2020	EPI_ISL_631589	North America	USA	New York	New York City	29782	Human	62	Male	B.1	GH	Flushing Hospital Medical Center	New York City Public Health Laboratory	Jade Wang, et al.	https://www.gisaid.org/	2020-11-10				125	N	G212V	0.002	4	-0.145	Neutral
2020-03-24	hCoV-19/Austria/Graz-MUG1/2020	EPI_ISL_437197	Europe	Austria	Styria		29903	Human	78	Male	B.1	O	Diagnostic- and Research Institute of Pathology, Medical University of Graz	Diagnostic- and Research Institute of Pathology, Medical University of Graz	Karl Kashofer, Peter Regitnig, Martin Zacharias, Gregor Gorkiewicz	https://www.gisaid.org/	2020-05-08				126	N	R209I	0.998	4	-2.455	Neutral
2020-03-24	hCoV-19/Brazil/SP-626/2020	EPI_ISL_515529	South America	Brazil	São Paulo	São Paulo	29852	Human	52	Male	B.1.1.28	GR	Pronto Socorro Municipal Julio Tupy	Instituto Adolfo Lutz, Interdiciplinary Procedures Center, Strategic Laboratory	Claudio Tavares Sacchi, Claudia Regina Gonçalves, Erica Valessa Ramos Gomes	https://www.gisaid.org/	2020-08-19				127	N	G238C	0.981	3	-1.475	Neutral
2020-03-24	hCoV-19/Brazil/SP-165/2020	EPI_ISL_523963	South America	Brazil	São Paulo	São Paulo	29866	Human	65	Male	B.1	GH	UBS Vila Silvia	Instituto Adolfo Lutz, Interdiciplinary Procedures Center, Strategic Laboratory	Claudio Tavares Sacchi, Claudia Regina Gonçalves, Erica Valessa Ramos Gomes	https://www.gisaid.org/	2020-08-27				128	N	D144Y	0.999	3	-1.764	Neutral
2020-03-24	hCoV-19/Brazil/SP-154/2020	EPI_ISL_515555	South America	Brazil	São Paulo	São Paulo	29830	Human	37	Female	B.1.1.28	GR	Hospital Geral de Vila Nova Cachoeirinha	Instituto Adolfo Lutz, Interdiciplinary Procedures Center, Strategic Laboratory	Claudio Tavares Sacchi, Claudia Regina Gonçalves, Erica Valessa Ramos Gomes	https://www.gisaid.org/	2020-08-19				129	N	V72I	0.783	3	-0.836	Neutral
2020-03-24	hCoV-19/Brazil/SP-187/2020	EPI_ISL_515564	South America	Brazil	São Paulo	São Paulo	29832	Human	43	Female	B.1.1.28	GR	Hosp. Municipal Prof. Dr. Alípio Corrêa Netto	Instituto Adolfo Lutz, Interdiciplinary Procedures Center, Strategic Laboratory	Claudio Tavares Sacchi, Claudia Regina Gonçalves, Erica Valessa Ramos Gomes	https://www.gisaid.org/	2020-08-19				130	N	G204A	1	3	-1.762	Neutral
2020-03-24	hCoV-19/Brazil/SP-188/2020	EPI_ISL_515565	South America	Brazil	São Paulo	São Paulo	29822	Human	71	Male	B.1.1.28	GR	Hospital do Servidor Público Estadual Francisco Morato de Oliveira	Instituto Adolfo Lutz, Interdiciplinary Procedures Center, Strategic Laboratory	Claudio Tavares Sacchi, Claudia Regina Gonçalves, Erica Valessa Ramos Gomes	https://www.gisaid.org/	2020-08-19				131	N	K370N	0.997	3	-1.239	Neutral
2020-03-24	hCoV-19/USA/NY-Wadsworth-29389-01/2020	EPI_ISL_525631	North America	USA	New York		29822	Human	64	Male	B.1	GH	Wadsworth Center, New York State Department of Health	Wadsworth Center, New York State Department of Health	Kirsten St. George, Daryl M. Lamson, Sara Griesemer, Jonathan Plitnick, Navjot Singh, Matthew D. Shudt, Erica Lasek-Nesselquist	https://www.gisaid.org/	2020-08-31				132	N	A182Y	0.783	3	-2.398	Neutral
2020-03-24	hCoV-19/Brazil/SP-RP7/2020	EPI_ISL_613962	South America	Brazil	São Paulo	Ribeirao Preto	29448	Human	35	Male	B.1.1.33	GR	Laboratory of Molecular Biology, Blood Center of Ribeirão Preto, Faculty of Medicine of Ribeirão Preto, University of São Paulo	Laboratory of Molecular Biology, Blood Center of Ribeirão Preto, Faculty of Medicine of Ribeirão Preto, University of São Paulo	Svetoslav N Slavov, Marta Giovanetti, Vagner Fonseca, Elaine V Santos, Evandra S Rodrigues, Talita Adelino, Joilson Xavier, Glauco de Carvalho Pereira, Aparecida Y Yamamoto, Diego Villa Clé, Rodrigo T Calado; Dimas T Covas, Luiz CJ Alcantara, Simone Kashima	https://www.gisaid.org/	2020-11-04				133	N	A90T	0.995	3	0.291	Neutral
2020-03-24	hCoV-19/Israel/701002462/2020	EPI_ISL_447296	Asia	Israel	South Coast District		29782	Human	76	Male	B.1	GH	Microbiology Division, Barzilai University Medical Center	Stern Lab	Stern Lab	https://www.gisaid.org/	2020-05-17				134	N	P168S	0.999	3	-2.712	Deleterious
2020-03-24	hCoV-19/USA/NY-NYCPHL-000099/2020	EPI_ISL_631591	North America	USA	New York	New York City	29782	Human	50	Male	B.1	GH	OCME Office Of Chief Medical Examiner	New York City Public Health Laboratory	Jade Wang, et al.	https://www.gisaid.org/	2020-11-10				135	N	T325I	0.997	3	-1.183	Neutral
2020-03-24	hCoV-19/USA/NY-NYCPHL-000100/2020	EPI_ISL_631592	North America	USA	New York	New York City	29782	Human	71	Male	B.1	GH	Jamaica Hospital Medical Center	New York City Public Health Laboratory	Jade Wang, et al.	https://www.gisaid.org/	2020-11-10				136	N	G214C	0.871	3	-1.652	Neutral
2020-03-24	hCoV-19/Mexico/CMX-INER-0012/2020	EPI_ISL_837614	North America	Mexico	Mexico City		29803	Human	46	Male	B.1.609	G	Instituto Nacional de Enfermedades Respiratorias (INER)	Instituto Nacional de Enfermedades Respiratorias (INER)	Celia Boukadida, Margarita Matías-Florentino, Alma Rincón-Rubio, Hector Esteban Paz-Juárez, Olivia Briceño, Edgar Sevilla-Reyes, Fidencio Mejía-Nepomuceno, Mario Mújica-Sánchez, Eduardo Becerril-Vargas, José Arturo Martínez-Orozco, Alejandra Hernández-Terán, Jorge Salas-Hernández, Santiago Ávila-Ríos, Joel Armando Vázquez-Pérez	https://www.gisaid.org/	2021-01-18				137	N	T366I	0.999	3	-1.237	Neutral
2020-03-24	hCoV-19/Mexico/CMX-INER-0014/2020	EPI_ISL_837616	North America	Mexico	Mexico City		29840	Human	65	Female	A.5	S	Instituto Nacional de Enfermedades Respiratorias (INER)	Instituto Nacional de Enfermedades Respiratorias (INER)	Celia Boukadida, Margarita Matías-Florentino, Alma Rincón-Rubio, Hector Esteban Paz-Juárez, Olivia Briceño, Edgar Sevilla-Reyes, Fidencio Mejía-Nepomuceno, Mario Mújica-Sánchez, Eduardo Becerril-Vargas, José Arturo Martínez-Orozco, Alejandra Hernández-Terán, Jorge Salas-Hernández, Santiago Ávila-Ríos, Joel Armando Vázquez-Pérez	https://www.gisaid.org/	2021-01-18				138	N	S206F	0.998	3	-3.226	Deleterious
2020-03-25	hCoV-19/India/TG-GMC-RR1191/2020	EPI_ISL_438138	Asia	India	Telangana	Hyderabad	29892	Human	63	Male	B.6	O	Department of Microbiology,Gandhi Medical College and Hospital	Department of Microbiology, Gandhi Medical College and Hospital							139	N	G34W	1	3	-1.609	Neutral
2020-03-25	hCoV-19/Colombia/CUN-INS-88496/2020	EPI_ISL_498154	South America	Colombia	Cundinamarca	Zipaquira	29782	Human	81	Female	B.1.420	G	Instituto Nacional de Salud, Bogotá, Colombia	Instituto Nacional de Salud, Bogotá, Colombia	Katherine Laiton-Donato, Diego A. Álvarez-Díaz, Carlos Franco-Muñoz, Jonathan Reales, Diego Andrés Prada, Jose A. Usme-Ciro, Nicolas D. Franco-Sierra, Zulma M. Cucunubá, Christian Julian Villabona‐Arenas, Liz Villabona-Arenas, Sussy Echeverria, Astrid C. Flórez, Carolina Ferro, Diana Marcela Walteros-Acero, Franklin Prieto, Carlos Andrés Durán, Martha Lucia Ospina Martinez, Marcela Mercado-Reyes	https://www.gisaid.org/	2020-07-26				140	N	E136D	0.853	3	-0.619	Neutral
2020-03-25	hCoV-19/Colombia/ATL-INS-88612/2020	EPI_ISL_498155	South America	Colombia	Atlantico	Barranquilla	29782	Human	77	Male	B.1	G	Instituto Nacional de Salud, Bogotá, Colombia	Instituto Nacional de Salud, Bogotá, Colombia	Katherine Laiton-Donato, Diego A. Álvarez-Díaz, Carlos Franco-Muñoz, Jonathan Reales, Diego Andrés Prada, Jose A. Usme-Ciro, Nicolas D. Franco-Sierra, Zulma M. Cucunubá, Christian Julian Villabona‐Arenas, Liz Villabona-Arenas, Sussy Echeverria, Astrid C. Flórez, Carolina Ferro, Diana Marcela Walteros-Acero, Franklin Prieto, Carlos Andrés Durán, Martha Lucia Ospina Martinez, Marcela Mercado-Reyes	https://www.gisaid.org/	2020-07-26				141	N	H300Y	0	3	-1.577	Neutral
2020-03-25	hCoV-19/Brazil/SP-625/2020	EPI_ISL_515528	South America	Brazil	São Paulo	São Paulo	29835	Human	53	Female	B.1.1.33	GR	Hospital Sao Paulo de Ensino da Unifesp	Instituto Adolfo Lutz, Interdiciplinary Procedures Center, Strategic Laboratory	Claudio Tavares Sacchi, Claudia Regina Gonçalves, Erica Valessa Ramos Gomes	https://www.gisaid.org/	2020-08-19				142	N	P13S	0.999	3	-0.913	Neutral
2020-03-25	hCoV-19/Brazil/SP-174/2020	EPI_ISL_523971	South America	Brazil	São Paulo	São Paulo	29830	Human	69	Female	B.1.1.28	GR	Hospital Geral Santa Marcelina	Instituto Adolfo Lutz, Interdiciplinary Procedures Center, Strategic Laboratory	Claudio Tavares Sacchi, Claudia Regina Gonçalves, Erica Valessa Ramos Gomes	https://www.gisaid.org/	2020-08-27				143	N	P151S	1	3	-3.284	Deleterious
2020-03-25	hCoV-19/Brazil/SP-190/2020	EPI_ISL_523982	South America	Brazil	São Paulo	São Paulo	29847	Human	72	Female	B.1.1.28	GR	Hospital do Servidor Público Estadual Francisco Morato de Oliveira	Instituto Adolfo Lutz, Interdiciplinary Procedures Center, Strategic Laboratory	Claudio Tavares Sacchi, Claudia Regina Gonçalves, Erica Valessa Ramos Gomes	https://www.gisaid.org/	2020-08-27				144	N	G243C	0.992	3	-2.604	Deleterious
2020-03-25	hCoV-19/Brazil/SP-636/2020	EPI_ISL_515550	South America	Brazil	São Paulo	São Paulo	29838	Human	52	Female	B.1.1.33	GR	UPA Vila Santa Catarina	Instituto Adolfo Lutz, Interdiciplinary Procedures Center, Strategic Laboratory	Claudio Tavares Sacchi, Claudia Regina Gonçalves, Erica Valessa Ramos Gomes	https://www.gisaid.org/	2020-08-19				145	N	V270L	0.783	3	-2.484	Neutral
2020-03-25	hCoV-19/CzechRepublic/FNHK-058/2020	EPI_ISL_895838	Europe	Czech Republic			29903	Human	78	Female	B.1	O	Molecular biology division, Institute of Clinical Biochemistry and Diagnostics, Charles University, Faculty of Medicine in Hradec Králové and University Hospital Hradec Králové	Molecular biology division, Institute of Clinical Biochemistry and Diagnostics, Charles University, Faculty of Medicine in Hradec Králové and University Hospital Hradec Králové	Helena Kovaříková, Petr Brož, Ivana Baranová, Kateřina Hrochová, Tereza Baťková, Jitka Novotná, Kateřina Pehlíková, Vladimír Palička. Cooperation project with BioVendor-R&D and bioinformatics company BIOXSYS s r.o.	https://www.gisaid.org/	2021-01-29				146	N	E367G	0.997	3	-1.82	Neutral
2020-03-25	hCoV-19/Israel/701002504/2020	EPI_ISL_447294	Asia	Israel	South Coast District		29782	Human	78	Male	B.1	GH	Microbiology Division, Barzilai University Medical Center	Stern Lab	Stern Lab	https://www.gisaid.org/	2020-05-17				147	N	A182S	0.001	3	0.639	Neutral
2020-03-25	hCoV-19/USA/NY-NYCPHL-000101/2020	EPI_ISL_631593	North America	USA	New York	New York City	29782	Human	51	Male	B.1.284	GH	Jamaica Hospital Medical Center	New York City Public Health Laboratory	Jade Wang, et al.	https://www.gisaid.org/	2020-11-10				148	N	Q83K	0.901	3	-2.025	Neutral
2020-03-25	hCoV-19/USA/NY-NYCPHL-000102/2020	EPI_ISL_631594	North America	USA	New York	New York City	29782	Human	30	Female	B.1.314	GH	OCME Office Of Chief Medical Examiner	New York City Public Health Laboratory	Jade Wang, et al.	https://www.gisaid.org/	2020-11-10				149	N	A217S	0.002	3	0.28	Neutral
2020-03-25	hCoV-19/USA/NY-NYCPHL-000103/2020	EPI_ISL_631595	North America	USA	New York	New York City	29782	Human	78	Female	B.1	GH	Jamaica Hospital Medical Center	New York City Public Health Laboratory	Jade Wang, et al.	https://www.gisaid.org/	2020-11-10				150	N	M322I	0.074	3	-0.041	Neutral
2020-03-26	hCoV-19/Indonesia/JK-EIJK-01/2020	EPI_ISL_437189	Asia	Indonesia	Jakarta		29903	Human	75	Male	B.56	L	Pusat Pertamina Hospital	Eijkman Institute for Molecular Biology, Ministry of Research and Technology/National Agency for Research and Innovation	Edison Johar, Frilasita A Yudhaputri, Hidayat Trimarsanto, David H Muljono, Safarina G Malik, Khin Saw Myint, Amin Soebandrio	https://www.gisaid.org/	2020-05-08				151	N	P13T	1	2	-1.014	Neutral
2020-03-26	hCoV-19/Panama/333825/2020	EPI_ISL_496755	North America	Panama	Panama Center	Pueblo Nuevo	28988	Human	86	Female	A.2	O	Gorgas Memorial Laboratory of Health Studies	Gorgas Memorial Laboratory of Health Studies	Danilo Franco, Claudia Gonzalez Sandra Lopez-Verges, Alexander A Martinez	https://www.gisaid.org/	2020-07-24				152	N	A252S	0	2	0.647	Neutral
2020-03-26	hCoV-19/Brazil/SP-146/2020	EPI_ISL_468311	South America	Brazil	São Paulo	São Paulo	29832	Human	72	Female	B.1.1.28	GR	Hospital Municipal Dr Ignacio Proenca de Gouvea	Instituto Adolfo Lutz, Interdiciplinary Procedures Center, Strategic Laboratory	Claudio Tavares Sacchi, Claudia Regina Gonçalves, Erica Valessa Ramos Gomes	https://www.gisaid.org/	2020-06-16				153	N	D3Y	1	2	-0.103	Neutral
2020-03-26	hCoV-19/Brazil/SP-147/2020	EPI_ISL_468312	South America	Brazil	São Paulo	São Paulo	29834	Human	83	Female	B.1.1.28	GR	Hospital Municipal Dr Ignacio Proenca de Gouvea	Instituto Adolfo Lutz, Interdiciplinary Procedures Center, Strategic Laboratory	Claudio Tavares Sacchi, Claudia Regina Gonçalves, Erica Valessa Ramos Gomes	https://www.gisaid.org/	2020-06-16				154	N	S183Y	0.998	2	-2.75	Deleterious
2020-03-26	hCoV-19/Brazil/SP-149/2020	EPI_ISL_468314	South America	Brazil	São Paulo	Caieiras	29834	Human	57	Male	B.1.1.28	GR	CTA Centro de Testagem e Aconselhamento	Instituto Adolfo Lutz, Interdiciplinary Procedures Center, Strategic Laboratory	Claudio Tavares Sacchi, Claudia Regina Gonçalves, Erica Valessa Ramos Gomes	https://www.gisaid.org/	2020-06-16				155	N	T247I	0.999	2	-3.167	Deleterious
2020-03-26	hCoV-19/USA/CA-CSMC27/2020	EPI_ISL_475637	North America	USA	California	Los Angeles County	29903	Human	69	Male	B.1	GH	Cedars-Sinai Medical Center, Department of Pathology & Laboratory Medicine, Molecular Pathology Laboratory	Cedars-Sinai Medical Center, Molecular Pathology Laboratory of Department of Pathology & Laboratory Medicine and Genomic Core	Wenjuan Zhang, John Paul Govindavari, Brian Davis, Stephanie Chen, Jong Taek Kim, Jianbo Song, Jean Lopategui, Jasmine T Plummer, Eric Vail	https://www.gisaid.org/	2020-06-23				156	N	A125V	0.994	2	-0.882	Neutral
2020-03-26	hCoV-19/USA/CA-CSMC70/2020	EPI_ISL_475685	North America	USA	California	Los Angeles County	29903	Human	40	Male	B.1	GH	Cedars-Sinai Medical Center, Department of Pathology & Laboratory Medicine, Molecular Pathology Laboratory	Cedars-Sinai Medical Center, Molecular Pathology Laboratory of Department of Pathology & Laboratory Medicine and Genomic Core	Wenjuan Zhang, John Paul Govindavari, Brian Davis, Stephanie Chen, Jong Taek Kim, Jianbo Song, Jean Lopategui, Jasmine T Plummer, Eric Vail	https://www.gisaid.org/	2020-06-23				157	N	Q389H	0.996	2	-1.114	Neutral
2020-03-26	hCoV-19/USA/NY-NYCPHL-000231/2020	EPI_ISL_631760	North America	USA	New York	New York City	29782	Human	50	Male	B.1	GH	OCME Office Of Chief Medical Examiner	New York City Public Health Laboratory	Jade Wang, et al.	https://www.gisaid.org/	2020-11-11				158	N	M210V	0	2	-0.345	Neutral
2020-03-26	hCoV-19/Zambia/ZMB-337/2020	EPI_ISL_977411	Africa	Zambia	Lusaka		29738	Human	48	Male	B.1	G	University of Zambia, School of Veterinary Medicine	UNZAVET and PATH	Mulenga Mwenda-Chimfwembe, Ngonda Saasa, Daniel Bridges	https://www.gisaid.org/	2021-02-11				159	N	P365L	1	2	-2.369	Neutral
2020-03-26	hCoV-19/USA/NY-NYCPHL-000104/2020	EPI_ISL_631596	North America	USA	New York	New York City	29782	Human	89	Male	B.1	GH	James J. Peters VA Medical Center	New York City Public Health Laboratory	Jade Wang, et al.	https://www.gisaid.org/	2020-11-10				160	N	S190I	0.998	2	-3.745	Deleterious
2020-03-26	hCoV-19/USA/NY-NYCPHL-000105/2020	EPI_ISL_631597	North America	USA	New York	New York City	29782	Human	53	Male	B.1	GH	Jamaica Hospital Medical Center	New York City Public Health Laboratory	Jade Wang, et al.	https://www.gisaid.org/	2020-11-10				161	N	H300Q	0.001	2	-0.224	Neutral
2020-03-26	hCoV-19/USA/NY-NYCPHL-000106/2020	EPI_ISL_631598	North America	USA	New York	New York City	29782	Human	90	Male	B.1	GH	OCME Office Of Chief Medical Examiner	New York City Public Health Laboratory	Jade Wang, et al.	https://www.gisaid.org/	2020-11-10				162	N	T141I	0.96	2	-2.445	Neutral
2020-03-26	hCoV-19/Mexico/CMX-INER-0015/2020	EPI_ISL_837617	North America	Mexico	Mexico City		29840	Human	49	Male	B.1.609	G	Instituto Nacional de Enfermedades Respiratorias (INER)	Instituto Nacional de Enfermedades Respiratorias (INER)	Celia Boukadida, Margarita Matías-Florentino, Alma Rincón-Rubio, Hector Esteban Paz-Juárez, Olivia Briceño, Edgar Sevilla-Reyes, Fidencio Mejía-Nepomuceno, Mario Mújica-Sánchez, Eduardo Becerril-Vargas, José Arturo Martínez-Orozco, Alejandra Hernández-Terán, Jorge Salas-Hernández, Santiago Ávila-Ríos, Joel Armando Vázquez-Pérez	https://www.gisaid.org/	2021-01-18				163	N	A208V	0.997	2	-0.922	Neutral
2020-03-27	hCoV-19/Austria/Graz-MUG2/2020	EPI_ISL_437198	Europe	Austria	Styria		29903	Human	82	Male	B.1	O	Diagnostic- and Research Institute of Pathology, Medical University of Graz	Diagnostic- and Research Institute of Pathology, Medical University of Graz	Karl Kashofer, Peter Regitnig, Martin Zacharias, Gregor Gorkiewicz	https://www.gisaid.org/	2020-05-08				164	N	G97V	1	2	-3.791	Deleterious
2020-03-27	hCoV-19/Mexico/GUA-InDRE-19/2020	EPI_ISL_493334	North America	Mexico	Guanajuato		29813	Human	73	Female	B.1	GH	Instituto de Diagnostico y Referencia Epidemiologicos (INDRE)	Instituto de Diagnostico y Referencia Epidemiologicos (INDRE)	Gisela Barrera-Badillo , Abril Rodriguez-Maldonado, Claudia Wong-Arambula , Natividad Cruz-Ortiz, Tatiana Nunez-Garcia, Dayanira Arellano-Suarez, Fabiola Garces-Ayala, Edgar Mendieta-Condado, Lucia Hernandez-Rivas, Irma Lopez-Martinez, Ernesto Ramirez-Gonzalez.	https://www.gisaid.org/	2020-07-21				165	N	A208S	0.999	2	1.001	Neutral
2020-03-27	hCoV-19/USA/NY-NYCPHL-000232/2020	EPI_ISL_631761	North America	USA	New York	New York City	29782	Human	30	Male	B.1	GH	OCME Office Of Chief Medical Examiner	New York City Public Health Laboratory	Jade Wang, et al.	https://www.gisaid.org/	2020-11-11				166	N	K374N	0.997	2	-0.626	Neutral
2020-03-27	hCoV-19/USA/NY-NYCPHL-000110/2020	EPI_ISL_631602	North America	USA	New York	New York City	29782	Human	81	Male	B.1	GH	Flushing Hospital Medical Center	New York City Public Health Laboratory	Jade Wang, et al.	https://www.gisaid.org/	2020-11-10				167	N	A156S	0.963	2	-0.457	Neutral
2020-03-28	hCoV-19/Brazil/SP-120/2020	EPI_ISL_515521	South America	Brazil	São Paulo	Americana	29831	Human	52	Male	B.1.1.33	GR	Hospital Municipal Dr Waldemar Tebaldi	Instituto Adolfo Lutz, Interdiciplinary Procedures Center, Strategic Laboratory	Claudio Tavares Sacchi, Claudia Regina Gonçalves, Erica Valessa Ramos Gomes	https://www.gisaid.org/	2020-08-19				168	N	D3P	1	2	-0.232	Neutral
2020-03-28	hCoV-19/USA/NY-NYCPHL-000111/2020	EPI_ISL_631603	North America	USA	New York	New York City	29780	Human	73	Female	B.1	GH	NYC HH Lincoln Medical And Mental Health Center	New York City Public Health Laboratory	Jade Wang, et al.	https://www.gisaid.org/	2020-11-10				169	N	A119P	0.999	2	-3.528	Deleterious
2020-03-28	hCoV-19/USA/NY-NYCPHL-000113/2020	EPI_ISL_631605	North America	USA	New York	New York City	29782	Human	41	Male	B.1	G	OCME Office Of Chief Medical Examiner	New York City Public Health Laboratory	Jade Wang, et al.	https://www.gisaid.org/	2020-11-10				170	N	S190G	0.986	2	-1.205	Neutral
2020-03-28	hCoV-19/USA/NY-NYCPHL-000114/2020	EPI_ISL_631606	North America	USA	New York	New York City	29782	Human	90	Male	B.1.334	GH	Flushing Hospital Medical Center	New York City Public Health Laboratory	Jade Wang, et al.	https://www.gisaid.org/	2020-11-10				171	N	P207L	1	2	-1.926	Neutral
2020-03-28	hCoV-19/Mexico/CMX-INER-0016/2020	EPI_ISL_837618	North America	Mexico	Mexico City		29803	Human	34	Female	B.1.609	G	Instituto Nacional de Enfermedades Respiratorias (INER)	Instituto Nacional de Enfermedades Respiratorias (INER)	Celia Boukadida, Margarita Matías-Florentino, Alma Rincón-Rubio, Hector Esteban Paz-Juárez, Olivia Briceño, Edgar Sevilla-Reyes, Fidencio Mejía-Nepomuceno, Mario Mújica-Sánchez, Eduardo Becerril-Vargas, José Arturo Martínez-Orozco, Alejandra Hernández-Terán, Jorge Salas-Hernández, Santiago Ávila-Ríos, Joel Armando Vázquez-Pérez	https://www.gisaid.org/	2021-01-18				172	N	D401Y	0.959	2	-0.717	Neutral
2020-03-29	hCoV-19/Brazil/SP-551/2020	EPI_ISL_471554	South America	Brazil	São Paulo	São Paulo	29852	Human	93	Female	B.1.1.33	GR	Hospital Bosque da Saúde	Instituto Adolfo Lutz, Interdiciplinary Procedures Center, Strategic Laboratory	Claudio Tavares Sacchi, Claudia Regina Gonçalves, Erica Valessa Ramos Gomes	https://www.gisaid.org/	2020-06-22				173	N	V350F	0.303	2	-1.251	Neutral
2020-03-29	hCoV-19/USA/NY-MSK-20A/2020	EPI_ISL_583479	North America	USA	New York		29767	Human	61	Male	B.1.332	GH	Memorial Sloan Kettering Cancer Center	van Bakel Laboratory, Genetics and Genomics Sciences, Icahn School of Medicine at Mount Sinai	Teresa Aydillo, Ana S. Gonzalez-Reiche, Sadaf Aslam, Adriana van de Guchte, Zenab Khan, Ajay Obla, Jayeeta Dutta, Harm van Bakel, Judith Aberg, Adolfo García-Sastre, Gunjan Shah, Tobias Hohl, Genovefa Papanicolaou, Miguel-Angel Perales, Kent Sepkowitz, Ngolela Esther Babady, and Mini Kamboj	https://www.gisaid.org/	2020-10-16				174	N	G243S	0.015	2	-0.069	Neutral
2020-03-29	hCoV-19/USA/NY-NYCPHL-000115/2020	EPI_ISL_631607	North America	USA	New York	New York City	29782	Human	79	Male	B.1	GH	NYC HH Lincoln Medical And Mental Health Center	New York City Public Health Laboratory	Jade Wang, et al.	https://www.gisaid.org/	2020-11-10				175	N	A414V	0.347	2	-0.093	Neutral
2020-03-30	hCoV-19/Colombia/ATL-INS-88712/2020	EPI_ISL_498156	South America	Colombia	Atlantico	Soledad	29782	Human	50	Male	B.1	G	Instituto Nacional de Salud, Bogotá, Colombia	Instituto Nacional de Salud, Bogotá, Colombia	Katherine Laiton-Donato, Diego A. Álvarez-Díaz, Carlos Franco-Muñoz, Jonathan Reales, Diego Andrés Prada, Jose A. Usme-Ciro, Nicolas D. Franco-Sierra, Zulma M. Cucunubá, Christian Julian Villabona‐Arenas, Liz Villabona-Arenas, Sussy Echeverria, Astrid C. Flórez, Carolina Ferro, Diana Marcela Walteros-Acero, Franklin Prieto, Carlos Andrés Durán, Martha Lucia Ospina Martinez, Marcela Mercado-Reyes	https://www.gisaid.org/	2020-07-26				176	N	S26N	0	2	0.237	Neutral
2020-03-30	hCoV-19/Colombia/BOY-INS-88859/2020	EPI_ISL_498157	South America	Colombia	Boyaca	Tunja	29782	Human	84	Male	B.1	GH	Instituto Nacional de Salud, Bogotá, Colombia	Instituto Nacional de Salud, Bogotá, Colombia	Katherine Laiton-Donato, Diego A. Álvarez-Díaz, Carlos Franco-Muñoz, Jonathan Reales, Diego Andrés Prada, Jose A. Usme-Ciro, Nicolas D. Franco-Sierra, Zulma M. Cucunubá, Christian Julian Villabona‐Arenas, Liz Villabona-Arenas, Sussy Echeverria, Astrid C. Flórez, Carolina Ferro, Diana Marcela Walteros-Acero, Franklin Prieto, Carlos Andrés Durán, Martha Lucia Ospina Martinez, Marcela Mercado-Reyes	https://www.gisaid.org/	2020-07-26				177	N	Q28R	0.984	2	0.205	Neutral
2020-03-30	hCoV-19/Colombia/BOL-INS-94411/2020	EPI_ISL_498161	South America	Colombia	Bolivar	Cartagena	29782	Human	74	Female	B.1.111	GH	Instituto Nacional de Salud, Bogotá, Colombia	Instituto Nacional de Salud, Bogotá, Colombia	Katherine Laiton-Donato, Diego A. Álvarez-Díaz, Carlos Franco-Muñoz, Jonathan Reales, Diego Andrés Prada, Jose A. Usme-Ciro, Nicolas D. Franco-Sierra, Zulma M. Cucunubá, Christian Julian Villabona‐Arenas, Liz Villabona-Arenas, Sussy Echeverria, Astrid C. Flórez, Carolina Ferro, Diana Marcela Walteros-Acero, Franklin Prieto, Carlos Andrés Durán, Martha Lucia Ospina Martinez, Marcela Mercado-Reyes	https://www.gisaid.org/	2020-07-27				178	N	S2P	0.723	2	-0.655	Neutral
2020-03-30	hCoV-19/Colombia/NAR-INS-94679/2020	EPI_ISL_498162	South America	Colombia	Narino	Pasto	29782	Human	69	Male	A.2	S	Instituto Nacional de Salud, Bogotá, Colombia	Instituto Nacional de Salud, Bogotá, Colombia	Katherine Laiton-Donato, Diego A. Álvarez-Díaz, Carlos Franco-Muñoz, Jonathan Reales, Diego Andrés Prada, Jose A. Usme-Ciro, Nicolas D. Franco-Sierra, Zulma M. Cucunubá, Christian Julian Villabona‐Arenas, Liz Villabona-Arenas, Sussy Echeverria, Astrid C. Flórez, Carolina Ferro, Diana Marcela Walteros-Acero, Franklin Prieto, Carlos Andrés Durán, Martha Lucia Ospina Martinez, Marcela Mercado-Reyes	https://www.gisaid.org/	2020-07-27				179	N	Q28H	0.998	2	-0.774	Neutral
2020-03-30	hCoV-19/Brazil/SP-118/2020	EPI_ISL_515520	South America	Brazil	São Paulo	São Paulo	29832	Human	74	Male	B.1.1.28	GR	Hospital Municipal do Tatuape Carmino Caricchio	Instituto Adolfo Lutz, Interdiciplinary Procedures Center, Strategic Laboratory	Claudio Tavares Sacchi, Claudia Regina Gonçalves, Erica Valessa Ramos Gomes	https://www.gisaid.org/	2020-08-19				180	N	R203S	0.994	2	-2.374	Neutral
2020-03-30	hCoV-19/USA/CA-UCI-002/2020	EPI_ISL_2443714	North America	USA	California		29873	Human	77	Female	A.1	S	Orange County Public Health Laboratory	University of California, Irvine	Amanda N. Pinski, Ilhem Messaoudi	https://www.gisaid.org/	2021-06-07				181	N	D144G	0.996	2	1.019	Neutral
2020-03-30	hCoV-19/Belgium/20A37/2020	EPI_ISL_452142	Europe	Belgium	Brussels		29835	Human	68	Male	B.1.9	GH	CUB Hopital Erasme Laboratoire d'Anatomie Pathologique	CUB Hopital Erasme Laboratoire d'Anatomie Pathologique	Isabelle Salmon, Nikcy D'Haene	https://www.gisaid.org/	2020-05-26				182	N	G179S	0.723	2	0.614	Neutral
2020-03-30	hCoV-19/USA/NY-Wadsworth-33279-01/2020	EPI_ISL_525638	North America	USA	New York		29822	Human	79	Female	B.1	GH	Wadsworth Center, New York State Department of Health	Wadsworth Center, New York State Department of Health	Kirsten St. George, Daryl M. Lamson, Sara Griesemer, Jonathan Plitnick, Navjot Singh, Matthew D. Shudt, Erica Lasek-Nesselquist	https://www.gisaid.org/	2020-08-31				183	N	D128Y	0.82	2	-4.529	Deleterious
2020-03-30	hCoV-19/USA/NY-Wadsworth-33281-01/2020	EPI_ISL_525639	North America	USA	New York		29834	Human	79	Male	B.1.1.231	GR	Wadsworth Center, New York State Department of Health	Wadsworth Center, New York State Department of Health	Kirsten St. George, Daryl M. Lamson, Sara Griesemer, Jonathan Plitnick, Navjot Singh, Matthew D. Shudt, Erica Lasek-Nesselquist	https://www.gisaid.org/	2020-08-31				184	N	K373N	0.997	2	-0.966	Neutral
2020-03-30	hCoV-19/USA/NY-Wadsworth-33282-01/2020	EPI_ISL_525640	North America	USA	New York		29834	Human	84	Male	B.1	GH	Wadsworth Center, New York State Department of Health	Wadsworth Center, New York State Department of Health	Kirsten St. George, Daryl M. Lamson, Sara Griesemer, Jonathan Plitnick, Navjot Singh, Matthew D. Shudt, Erica Lasek-Nesselquist	https://www.gisaid.org/	2020-08-31				185	N	S180I	0.998	2	-3.465	Deleterious
2020-03-30	hCoV-19/USA/NY-Wadsworth-33283-01/2020	EPI_ISL_525641	North America	USA	New York		29814	Human	74	Male	B.1	GH	Wadsworth Center, New York State Department of Health	Wadsworth Center, New York State Department of Health	Kirsten St. George, Daryl M. Lamson, Sara Griesemer, Jonathan Plitnick, Navjot Singh, Matthew D. Shudt, Erica Lasek-Nesselquist	https://www.gisaid.org/	2020-08-31				186	N	Q289H	0.99	2	-1.27	Neutral
2020-03-30	hCoV-19/USA/NY-Wadsworth-33284-01/2020	EPI_ISL_525642	North America	USA	New York		29826	Human	58	Male	B.1	GH	Wadsworth Center, New York State Department of Health	Wadsworth Center, New York State Department of Health	Kirsten St. George, Daryl M. Lamson, Sara Griesemer, Jonathan Plitnick, Navjot Singh, Matthew D. Shudt, Erica Lasek-Nesselquist	https://www.gisaid.org/	2020-08-31				187	N	A414S	0.347	2	0.415	Neutral
2020-03-30	hCoV-19/Brazil/SP-294/2020	EPI_ISL_527862	South America	Brazil	São Paulo	Guarulhos	29851	Human	55	Male	B.1.1.28	GR	Hospital Municipal de Urgência	Instituto Adolfo Lutz, Interdiciplinary Procedures Center, Strategic Laboratory	Claudio Tavares Sacchi, Claudia Regina Gonçalves, Erica Valessa Ramos Gomes	https://www.gisaid.org/	2020-09-05				188	N	A173V	0.102	2	1.049	Neutral
2020-03-30	hCoV-19/Indonesia/JI-ITDua-998NTv/2020	EPI_ISL_759959	Asia	Indonesia	East Java	Surabaya	29873	Human	60	Male	B.56	L	Premier Hospital Surabaya	Institute of Tropical Disease, Universitas Airlangga	Krisnoadi Rahardjo, Aldise M Nastri, Jezzy R Dewantari, Rima R Prasetya, Hartono Tanto, Gatot Soegiarto, Laksmi Wulandari, Resti Yudhawati, Soetjipto, Yasuko Mori, Maria I Lusida, Kazufumi Shimizu	https://www.gisaid.org/	2021-01-04				189	N	A208G	0.997	2	-0.005	Neutral
2020-03-30	hCoV-19/USA/NY-NYCPHL-000119/2020	EPI_ISL_631610	North America	USA	New York	New York City	29782	Human	89	Female	B.1	GH	Jamaica Hospital Medical Center	New York City Public Health Laboratory	Jade Wang, et al.	https://www.gisaid.org/	2020-11-10				190	N	S37P	0	2	0.756	Neutral
2020-03-30	hCoV-19/USA/NY-NYCPHL-000120/2020	EPI_ISL_631611	North America	USA	New York	New York City	29782	Human	21	Male	B.1.108	GH	OCME Office Of Chief Medical Examiner	New York City Public Health Laboratory	Jade Wang, et al.	https://www.gisaid.org/	2020-11-10				191	N	R209T	0.994	2	-1.451	Neutral
2020-03-30	hCoV-19/Mexico/CMX-INER-0018/2020	EPI_ISL_837620	North America	Mexico	Mexico City		29835	Human	53	Male	B.1.609	G	Instituto Nacional de Enfermedades Respiratorias (INER)	Instituto Nacional de Enfermedades Respiratorias (INER)	Celia Boukadida, Margarita Matías-Florentino, Alma Rincón-Rubio, Hector Esteban Paz-Juárez, Olivia Briceño, Edgar Sevilla-Reyes, Fidencio Mejía-Nepomuceno, Mario Mújica-Sánchez, Eduardo Becerril-Vargas, José Arturo Martínez-Orozco, Alejandra Hernández-Terán, Jorge Salas-Hernández, Santiago Ávila-Ríos, Joel Armando Vázquez-Pérez	https://www.gisaid.org/	2021-01-18				192	N	M210I	0.001	2	-0.665	Neutral
2020-03-31	hCoV-19/Belgium/20A39/2020	EPI_ISL_1469959	Europe	Belgium	Brussels		29832	Human	57	Male	B.1	G	CUB Hopital Erasme Laboratoire d'Anatomie Pathologique	CUB Hopital Erasme Laboratoire d'Anatomie Pathologique	Prof. Isabelle Salmon, Dr. Nicky D'Haene	https://www.gisaid.org/	2021-04-04				193	N	N196I	0.202	2	-2.836	Deleterious
2020-03-31	hCoV-19/Austria/Graz-MUG3/2020	EPI_ISL_437199	Europe	Austria	Styria		29903	Human	78	Male	B.1.465	O	Diagnostic- and Research Institute of Pathology, Medical University of Graz	Diagnostic- and Research Institute of Pathology, Medical University of Graz	Karl Kashofer, Peter Regitnig, Martin Zacharias, Gregor Gorkiewicz	https://www.gisaid.org/	2020-05-08				194	N	T24I	0.184	2	-0.536	Neutral
2020-03-31	hCoV-19/Colombia/CAU-INS-89002/2020	EPI_ISL_498159	South America	Colombia	Cauca	Santander de quilichao	29782	Human	19	Female	B.1	G	Instituto Nacional de Salud, Bogotá, Colombia	Instituto Nacional de Salud, Bogotá, Colombia	Katherine Laiton-Donato, Diego A. Álvarez-Díaz, Carlos Franco-Muñoz, Jonathan Reales, Diego Andrés Prada, Jose A. Usme-Ciro, Nicolas D. Franco-Sierra, Zulma M. Cucunubá, Christian Julian Villabona‐Arenas, Liz Villabona-Arenas, Sussy Echeverria, Astrid C. Flórez, Carolina Ferro, Diana Marcela Walteros-Acero, Franklin Prieto, Carlos Andrés Durán, Martha Lucia Ospina Martinez, Marcela Mercado-Reyes	https://www.gisaid.org/	2020-07-27				195	N	P364S	0.999	2	-1.089	Neutral
2020-03-31	hCoV-19/Colombia/CES-INS-89781/2020	EPI_ISL_498160	South America	Colombia	Cesar	Valledupar	29782	Human	70	Male	B.1	GH	Instituto Nacional de Salud, Bogotá, Colombia	Instituto Nacional de Salud, Bogotá, Colombia	Katherine Laiton-Donato, Diego A. Álvarez-Díaz, Carlos Franco-Muñoz, Jonathan Reales, Diego Andrés Prada, Jose A. Usme-Ciro, Nicolas D. Franco-Sierra, Zulma M. Cucunubá, Christian Julian Villabona‐Arenas, Liz Villabona-Arenas, Sussy Echeverria, Astrid C. Flórez, Carolina Ferro, Diana Marcela Walteros-Acero, Franklin Prieto, Carlos Andrés Durán, Martha Lucia Ospina Martinez, Marcela Mercado-Reyes	https://www.gisaid.org/	2020-07-27				196	N	K375N	0.997	1	-0.499	Neutral
2020-03-31	hCoV-19/Colombia/MAG-INS-95839/2020	EPI_ISL_498166	South America	Colombia	Magdalena	Santa Marta	29782	Human	40	Female	B.1	GH	Instituto Nacional de Salud, Bogotá, Colombia	Instituto Nacional de Salud, Bogotá, Colombia	Katherine Laiton-Donato, Diego A. Álvarez-Díaz, Carlos Franco-Muñoz, Jonathan Reales, Diego Andrés Prada, Jose A. Usme-Ciro, Nicolas D. Franco-Sierra, Zulma M. Cucunubá, Christian Julian Villabona‐Arenas, Liz Villabona-Arenas, Sussy Echeverria, Astrid C. Flórez, Carolina Ferro, Diana Marcela Walteros-Acero, Franklin Prieto, Carlos Andrés Durán, Martha Lucia Ospina Martinez, Marcela Mercado-Reyes	https://www.gisaid.org/	2020-07-27				197	N	D340E	0.893	1	-0.952	Neutral
2020-03-31	hCoV-19/Brazil/SP-122/2020	EPI_ISL_515522	South America	Brazil	São Paulo	Itatiba	29833	Human	84	Male	B.1.1.33	GR	UPA 24HS de Itatiba	Instituto Adolfo Lutz, Interdiciplinary Procedures Center, Strategic Laboratory	Claudio Tavares Sacchi, Claudia Regina Gonçalves, Erica Valessa Ramos Gomes	https://www.gisaid.org/	2020-08-19				198	N	A155V	0.587	1	-0.977	Neutral
2020-03-31	hCoV-19/Brazil/SP-132/2020	EPI_ISL_523956	South America	Brazil	São Paulo	Assis	29828	Human	82	Female	B.1.1.33	GR	Hospital Regional de Assis	Instituto Adolfo Lutz, Interdiciplinary Procedures Center, Strategic Laboratory	Claudio Tavares Sacchi, Claudia Regina Gonçalves, Erica Valessa Ramos Gomes	https://www.gisaid.org/	2020-08-27				199	N	T76I	0.828	1	-0.855	Neutral
2020-03-31	hCoV-19/Brazil/SP-170/2020	EPI_ISL_523969	South America	Brazil	São Paulo	São Paulo	29837	Human	27	Female	B.1.1.28	GR	Hospital Sao Paulo de Ensino da Unifesp	Instituto Adolfo Lutz, Interdiciplinary Procedures Center, Strategic Laboratory	Claudio Tavares Sacchi, Claudia Regina Gonçalves, Erica Valessa Ramos Gomes	https://www.gisaid.org/	2020-08-27				200	N	A218V	0.999	1	0.171	Neutral
2020-03-31	hCoV-19/Italy/PIE-SLL-NZ140/2020	EPI_ISL_569880	Europe	Italy	Piedmont	Turin	29877	Human	81	Female	B.1	G	Amedeo di savoia	Crosetto lab, Karolinska Institutet, SciLifeLab	Michele Simonetti, Maria Grazia Milia, Luuk Harbers, Ning Zhang, Anna Sapino, Valeria Ghisetti, Nicola Crosetto	https://www.gisaid.org/	2020-10-03				201	N	P368S	0.999	1	-1.44	Neutral
2020-03-31	hCoV-19/USA/CA-UCI-007/2020	EPI_ISL_2443718	North America	USA	California		29873	Human	86	Male	B.1.413	GH	Orange County Public Health Laboratory	University of California, Irvine	Amanda N. Pinski, Ilhem Messaoudi	https://www.gisaid.org/	2021-06-07				202	N	N345H	0.334	1	-1.565	Neutral
2020-03-31	hCoV-19/Austria/Graz-MUG4/2020	EPI_ISL_437200	Europe	Austria	Styria		29903	Human	92	Female	B.1.465	O	Diagnostic- and Research Institute of Pathology, Medical University of Graz	Diagnostic- and Research Institute of Pathology, Medical University of Graz	Karl Kashofer, Peter Regitnig, Martin Zacharias, Gregor Gorkiewicz	https://www.gisaid.org/	2020-05-08				203	N	K237N	0.336	1	-1.197	Neutral
2020-03-31	hCoV-19/USA/CA-CSMC45/2020	EPI_ISL_475657	North America	USA	California	Los Angeles County	29903	Human	59	Male	B.1	GH	Cedars-Sinai Medical Center, Department of Pathology & Laboratory Medicine, Molecular Pathology Laboratory	Cedars-Sinai Medical Center, Molecular Pathology Laboratory of Department of Pathology & Laboratory Medicine and Genomic Core	Wenjuan Zhang, John Paul Govindavari, Brian Davis, Stephanie Chen, Jong Taek Kim, Jianbo Song, Jean Lopategui, Jasmine T Plummer, Eric Vail	https://www.gisaid.org/	2020-06-23				204	N	P383S	0.687	1	-0.974	Neutral
2020-03-31	hCoV-19/USA/NY-Wadsworth-34848-01/2020	EPI_ISL_525646	North America	USA	New York		29821	Human	57	Male	B.1.332	GH	Wadsworth Center, New York State Department of Health	Wadsworth Center, New York State Department of Health	Kirsten St. George, Daryl M. Lamson, Sara Griesemer, Jonathan Plitnick, Navjot Singh, Matthew D. Shudt, Erica Lasek-Nesselquist	https://www.gisaid.org/	2020-08-31				205	N	R195K	0.039	1	-1.257	Neutral
2020-03-31	hCoV-19/USA/NY-Wadsworth-34855-01/2020	EPI_ISL_525647	North America	USA	New York		29822	Human	71	Female	B.1	GH	Wadsworth Center, New York State Department of Health	Wadsworth Center, New York State Department of Health	Kirsten St. George, Daryl M. Lamson, Sara Griesemer, Jonathan Plitnick, Navjot Singh, Matthew D. Shudt, Erica Lasek-Nesselquist	https://www.gisaid.org/	2020-08-31				206	N	P6L	0.563	1	-0.538	Neutral
2020-03-31	hCoV-19/CzechRepublic/NRL-5635/2020	EPI_ISL_539494	Europe	Czech Republic	Usti nad Labem	Litomerice	29779	Human	56	Male	B.1	GH	The National Institute of Public Health	State Veterinary Institute Prague	Nagy,A;Jirincova,H;Novakova,L;Trnka,D;Vecerova,J	https://www.gisaid.org/	2020-09-18				207	N	P122L	0.998	1	-2.605	Deleterious
2020-03-31	hCoV-19/USA/NY-MSK-14A/2020	EPI_ISL_583472	North America	USA	New York		29717	Human	52	Male	B.1.108	GH	Memorial Sloan Kettering Cancer Center	van Bakel Laboratory, Genetics and Genomics Sciences, Icahn School of Medicine at Mount Sinai	Teresa Aydillo, Ana S. Gonzalez-Reiche, Sadaf Aslam, Adriana van de Guchte, Zenab Khan, Ajay Obla, Jayeeta Dutta, Harm van Bakel, Judith Aberg, Adolfo García-Sastre, Gunjan Shah, Tobias Hohl, Genovefa Papanicolaou, Miguel-Angel Perales, Kent Sepkowitz, Ngolela Esther Babady, and Mini Kamboj	https://www.gisaid.org/	2020-10-16				208	N	R68Q	0.002	1	0.238	Neutral
2020-03-31	hCoV-19/USA/NY-NYCPHL-000122/2020	EPI_ISL_631613	North America	USA	New York	New York City	29782	Human	73	Male	B.1	GH	Jamaica Hospital Medical Center	New York City Public Health Laboratory	Jade Wang, et al.	https://www.gisaid.org/	2020-11-10				209	N	Q9R	0.191	1	-0.077	Neutral
2020-03-31	hCoV-19/USA/NY-NYCPHL-000124/2020	EPI_ISL_631615	North America	USA	New York	New York City	29782	Human	80	Male	B.1	GH	Jamaica Hospital Medical Center	New York City Public Health Laboratory	Jade Wang, et al.	https://www.gisaid.org/	2020-11-10				210	N	G236V	1	1	-1.543	Neutral
2020-04-01	hCoV-19/Colombia/COR-INS-95319/2020	EPI_ISL_498163	South America	Colombia	Cordoba	Cienaga De Oro	29782	Human	74	Female	B.1	G	Instituto Nacional de Salud, Bogotá, Colombia	Instituto Nacional de Salud, Bogotá, Colombia	Katherine Laiton-Donato, Diego A. Álvarez-Díaz, Carlos Franco-Muñoz, Jonathan Reales, Diego Andrés Prada, Jose A. Usme-Ciro, Nicolas D. Franco-Sierra, Zulma M. Cucunubá, Christian Julian Villabona‐Arenas, Liz Villabona-Arenas, Sussy Echeverria, Astrid C. Flórez, Carolina Ferro, Diana Marcela Walteros-Acero, Franklin Prieto, Carlos Andrés Durán, Martha Lucia Ospina Martinez, Marcela Mercado-Reyes	https://www.gisaid.org/	2020-07-27				211	N	G19E	0.016	1	-0.143	Neutral
2020-04-01	hCoV-19/SaudiArabia/KAUST-JEDDAH720/2020	EPI_ISL_512989	Asia	Saudi Arabia	Jeddah		29903	Human	46	Male	B	S	Pathogen Genomics Lab King Abdullah University of Science and Technology(KAUST)	Pathogen Genomics Lab King Abdullah University of Science and Technology(KAUST)	Amit Kumar Subudhi, Rahul P Salunke, Sara Mfarrej, Sharif Hala, Fadwa Alofi, Fathia Ben Rached, Afrah Alsomali, Asim Khogeer, Nashwa Al-khotani, Raeece Naeem, Anwar Hashem, Naif Almontashiri, Arnab Pain	https://www.gisaid.org/	2020-08-12				212	N	R41P	0.998	1	0.4	Neutral
2020-04-01	hCoV-19/Brazil/SP-125/2020	EPI_ISL_515524	South America	Brazil	São Paulo	São Paulo	29867	Human	62	Male	B.1.1.28	GR	PS Municipal Dr Lauro Ribas Braga	Instituto Adolfo Lutz, Interdiciplinary Procedures Center, Strategic Laboratory	Claudio Tavares Sacchi, Claudia Regina Gonçalves, Erica Valessa Ramos Gomes	https://www.gisaid.org/	2020-08-19				213	N	G204S	1	1	-0.814	Neutral
2020-04-01	hCoV-19/Mexico/SON-InDRE-99/2020	EPI_ISL_872089	North America	Mexico	Sonora	Caborca	29866	Human	71	Female	B.1.320	GH	Instituto de Diagnostico y Referencia Epidemiologicos (INDRE)	Instituto de Diagnostico y Referencia Epidemiologicos (INDRE)	Abril Rodriguez-Maldonado, Gisela Barrera-Badillo ,Claudia Wong-Arambula , Natividad Cruz-Ortiz, Tatiana Nunez-Garcia, Dayanira Arellano-Suarez, Fabiola Garces-Ayala, Adnan-Araiza Rodríguez, Edgar Mendieta-Condado, Lucia Hernandez-Rivas, Irma Lopez-Martinez, Ernesto Ramirez-Gonzalez.	https://www.gisaid.org/	2021-01-25				214	N	L161F	0.346	1	1.886	Neutral
2020-04-01	hCoV-19/USA/CA-UCI-015/2020	EPI_ISL_2443725	North America	USA	California		29901	Human	72	Male	B.1.76	G	Orange County Public Health Laboratory	University of California, Irvine	Amanda N. Pinski, Ilhem Messaoudi	https://www.gisaid.org/	2021-06-07				215	N	Q384H	0.996	1	-1.575	Neutral
2020-04-01	hCoV-19/Belgium/20A38/2020	EPI_ISL_452148	Europe	Belgium	Brussels		29833	Human	64	Female	B.1.83	G	CUB Hopital Erasme Laboratoire d'Anatomie Pathologique	CUB Hopital Erasme Laboratoire d'Anatomie Pathologique	Isabelle Salmon, Nicky D'Haene	https://www.gisaid.org/	2020-05-26				216	N	D340N	0.988	1	-1.602	Neutral
2020-04-01	hCoV-19/Brazil/SP-549/2020	EPI_ISL_471552	South America	Brazil	São Paulo	São Paulo	29840	Human	64	Female	B.1.1.28	GR	Hospital Sancta Maggiore	Instituto Adolfo Lutz, Interdiciplinary Procedures Center, Strategic Laboratory	Claudio Tavares Sacchi, Claudia Regina Gonçalves, Erica Valessa Ramos Gomes	https://www.gisaid.org/	2020-06-22				217	N	D399N	0.999	1	-0.336	Neutral
2020-04-01	hCoV-19/USA/CA-CSMC62/2020	EPI_ISL_475676	North America	USA	California	Los Angeles County	29872	Human	47	Male	B.1	GH	Cedars-Sinai Medical Center, Department of Pathology & Laboratory Medicine, Molecular Pathology Laboratory	Cedars-Sinai Medical Center, Molecular Pathology Laboratory of Department of Pathology & Laboratory Medicine and Genomic Core	Wenjuan Zhang, John Paul Govindavari, Brian Davis, Stephanie Chen, Jong Taek Kim, Jianbo Song, Jean Lopategui, Jasmine T Plummer, Eric Vail	https://www.gisaid.org/	2020-06-23				218	N	V324A	0.998	1	0.038	Neutral
2020-04-01	hCoV-19/Brazil/SP-137/2020	EPI_ISL_515543	South America	Brazil	São Paulo	Guarujá	29839	Human	70	Female	B.1.1.33	GR	Serviço de Vigilância Sanitária e Epidemiológica	Instituto Adolfo Lutz, Interdiciplinary Procedures Center, Strategic Laboratory	Claudio Tavares Sacchi, Claudia Regina Gonçalves, Erica Valessa Ramos Gomes	https://www.gisaid.org/	2020-08-19				219	N	S235L	0.994	1	-1.19	Neutral
2020-04-01	hCoV-19/Brazil/SP-RP15/2020	EPI_ISL_613965	South America	Brazil	São Paulo	Ribeirao Preto	29504	Human	56	Male	B.1.1	O	Laboratory of Molecular Biology, Blood Center of Ribeirão Preto, Faculty of Medicine of Ribeirão Preto, University of São Paulo	Laboratory of Molecular Biology, Blood Center of Ribeirão Preto, Faculty of Medicine of Ribeirão Preto, University of São Paulo	Svetoslav N Slavov, Marta Giovanetti, Vagner Fonseca, Elaine V Santos, Evandra S Rodrigues, Talita Adelino, Joilson Xavier, Glauco de Carvalho Pereira, Aparecida Y Yamamoto, Diego Villa Clé, Rodrigo T Calado; Dimas T Covas, Luiz CJ Alcantara, Simone Kashima	https://www.gisaid.org/	2020-11-04				220	N	S193T	0.001	1	-1.021	Neutral
2020-04-01	hCoV-19/Brazil/SP-RP11/2020	EPI_ISL_614011	South America	Brazil	São Paulo	Ribeirao Preto	29381	Human	40	Female	None	O	Laboratory of Molecular Biology, Blood Center of Ribeirão Preto, Faculty of Medicine of Ribeirão Preto, University of São Paulo	Laboratory of Molecular Biology, Blood Center of Ribeirão Preto, Faculty of Medicine of Ribeirão Preto, University of São Paulo	Svetoslav N Slavov, Marta Giovanetti, Vagner Fonseca, Elaine V Santos, Evandra S Rodrigues, Talita Adelino, Joilson Xavier, Glauco de Carvalho Pereira, Aparecida Y Yamamoto, Diego Villa Clé, Rodrigo T Calado; Dimas T Covas, Luiz CJ Alcantara, Simone Kashima	https://www.gisaid.org/	2020-11-04				221	N	A397V	0.999	1	-0.317	Neutral
2020-04-01	hCoV-19/USA/NY-NYCPHL-000233/2020	EPI_ISL_631762	North America	USA	New York	New York City	29782	Human	38	Male	B.1.369	GH	OCME Office Of Chief Medical Examiner	New York City Public Health Laboratory	Jade Wang, et al.	https://www.gisaid.org/	2020-11-11				222	N	D399H	1	1	-0.873	Neutral
2020-04-01	hCoV-19/France/IDF-CIBU-200634/2020	EPI_ISL_430846	Europe	France	Île-de-France		29607	Human	80	Male	B	O	General Intensive Care Unit, Raymond Poincaré Hospital (AP-HP), Lab Inflammation & Infection, U1173 University Paris Saclay-UVSQ/INSERM, Garches, France.	Institut Pasteur, Laboratory for Urgent Response to biological Threats	Annane Djillali, Vanhomwegen Jessica, Caro Valérie, Manuguerra Jean-Claude	https://www.gisaid.org/	2020-04-28				223	N	T245I	1	1	-1.395	Neutral
2020-04-01	hCoV-19/SaudiArabia/KAUST-MADINAH274/2020	EPI_ISL_513122	Asia	Saudi Arabia	Madinah		29903	Human	66	Male	B.1	GH	Pathogen Genomics Lab King Abdullah University of Science and Technology(KAUST)	Pathogen Genomics Lab King Abdullah University of Science and Technology(KAUST)	Sharif Hala, Fadwa Alofi, Sara Mfarrej, Amit Kumar Subudhi, Rahul P Salunke, Fathia Ben Rached, Amanda Ooi, Luke Esau, Afrah Alsomali, Asim Khogeer, Jumana Taha, Abdulaziz Alahmadi, Kahled Algithami, Raeece Naeem, Anwar Hashem, Naif Almontashiri, Arnab Pain	https://www.gisaid.org/	2020-08-12				224	N	Q239R	0.191	1	-0.478	Neutral
2020-04-01	hCoV-19/SaudiArabia/KAUST-MADINAH280/2020	EPI_ISL_513124	Asia	Saudi Arabia	Madinah		29903	Human	83	Male	B.1	GH	Pathogen Genomics Lab King Abdullah University of Science and Technology(KAUST)	Pathogen Genomics Lab King Abdullah University of Science and Technology(KAUST)	Sharif Hala, Fadwa Alofi, Sara Mfarrej, Amit Kumar Subudhi, Rahul P Salunke, Fathia Ben Rached, Amanda Ooi, Luke Esau, Afrah Alsomali, Asim Khogeer, Jumana Taha, Abdulaziz Alahmadi, Kahled Algithami, Raeece Naeem, Anwar Hashem, Naif Almontashiri, Arnab Pain	https://www.gisaid.org/	2020-08-12				225	N	D371V	1	1	-1.732	Neutral
2020-04-01	hCoV-19/SaudiArabia/KAUST-MADINAH716/2020	EPI_ISL_513188	Asia	Saudi Arabia	Madinah		29903	Human	47	Male	B.1.260	O	Pathogen Genomics Lab King Abdullah University of Science and Technology(KAUST)	Pathogen Genomics Lab King Abdullah University of Science and Technology(KAUST)	Amit Kumar Subudhi, Rahul P Salunke, Sara Mfarrej, Sharif Hala, Fadwa Alofi, Fathia Ben Rached, Afrah Alsomali, Asim Khogeer, Nashwa Al-khotani, Raeece Naeem, Anwar Hashem, Naif Almontashiri, Arnab Pain	https://www.gisaid.org/	2020-08-12				226	N	K248N	0.999	1	-2.588	Deleterious
2020-04-01	hCoV-19/USA/NY-NYCPHL-000125/2020	EPI_ISL_631616	North America	USA	New York	New York City	29782	Human	74	Male	B.1	GH	Flushing Hospital Medical Center	New York City Public Health Laboratory	Jade Wang, et al.	https://www.gisaid.org/	2020-11-10				227	N	D371Y	1	1	-2.328	Neutral
2020-04-01	hCoV-19/USA/NY-NYCPHL-000126/2020	EPI_ISL_631617	North America	USA	New York	New York City	29782	Human	65	Female	B.1	GH	OCME Office Of Chief Medical Examiner	New York City Public Health Laboratory	Jade Wang, et al.	https://www.gisaid.org/	2020-11-10				228	N	G215S	1	1	0.436	Neutral
2020-04-01	hCoV-19/Mexico/CMX-INER-0019/2020	EPI_ISL_837621	North America	Mexico	Mexico City		29865	Human	50	Male	A.5	S	Instituto Nacional de Enfermedades Respiratorias (INER)	Instituto Nacional de Enfermedades Respiratorias (INER)	Celia Boukadida, Margarita Matías-Florentino, Alma Rincón-Rubio, Hector Esteban Paz-Juárez, Olivia Briceño, Edgar Sevilla-Reyes, Fidencio Mejía-Nepomuceno, Mario Mújica-Sánchez, Eduardo Becerril-Vargas, José Arturo Martínez-Orozco, Alejandra Hernández-Terán, Jorge Salas-Hernández, Santiago Ávila-Ríos, Joel Armando Vázquez-Pérez	https://www.gisaid.org/	2021-01-18				229	N	K373R	0.992	1	-0.708	Neutral
2020-04-01	hCoV-19/Mexico/CMX-INER-0020/2020	EPI_ISL_837622	North America	Mexico	Mexico City		29868	Human	61	Female	B.1.609	G	Instituto Nacional de Enfermedades Respiratorias (INER)	Instituto Nacional de Enfermedades Respiratorias (INER)	Celia Boukadida, Margarita Matías-Florentino, Alma Rincón-Rubio, Hector Esteban Paz-Juárez, Olivia Briceño, Edgar Sevilla-Reyes, Fidencio Mejía-Nepomuceno, Mario Mújica-Sánchez, Eduardo Becerril-Vargas, José Arturo Martínez-Orozco, Alejandra Hernández-Terán, Jorge Salas-Hernández, Santiago Ávila-Ríos, Joel Armando Vázquez-Pérez	https://www.gisaid.org/	2021-01-18				230	N	R191C	0.963	1	-3.74	Deleterious
2020-04-01	hCoV-19/Mexico/CMX-IBT-IMSS-02/2020	EPI_ISL_955257	North America	Mexico	Mexico City		29882	Human	31	Male	B.1	GH	HGZ 32 VILLA COAPA	BIOBANCO / COCTI	Borja-Aburto VH, Grajales-Muñiz C, Santacruz Tinoco CE, Rojas-Mendoza T, Ochoa Carrera LA, Sánchez A, Grande R, Isa P, Taboada B, López S, Arias C, Muñoz-Medina JE	https://www.gisaid.org/	2021-02-08				231	N	N8S	0	1	0.385	Neutral
2020-04-01	hCoV-19/India/WB-IGIB107022/2020	EPI_ISL_1672641	Asia	India	West Bengal		29302	Human	74	Male	B.1	G	ID and BG Hospital / CSIR - Indian Institute of Chemical Biology (CSIR-IICB)	CSIR Institute of Genomics and Integrative Biology (CSIR-IGIB)	Rajesh Pandey, Janani SV, Ranjeet Maurya, Akshay Kanakan, Neha Jha, Priyanka Mehta, Partha Chattopadhyay, Priti Devi, Shweta Sahni, Azka Khan, Sachin Sharma, Yogiraj Ray, Shekhar Ranjan Paul, Sandip Paul, Debaleena Bhowmik, Dipyaman Ganguly	https://www.gisaid.org/	2021-04-22				232	N	A254S	0.963	1	-0.124	Neutral
2020-04-02	hCoV-19/Brazil/SP-124/2020	EPI_ISL_515523	South America	Brazil	São Paulo	São Paulo	29836	Human	55	Male	B.1.1.33	GR	PS Municipal Dr Lauro Ribas Braga	Instituto Adolfo Lutz, Interdiciplinary Procedures Center, Strategic Laboratory	Claudio Tavares Sacchi, Claudia Regina Gonçalves, Erica Valessa Ramos Gomes	https://www.gisaid.org/	2020-08-19				233	N	N192K	0.002	1	-1.718	Neutral
2020-04-02	hCoV-19/Brazil/SP-128/2020	EPI_ISL_523955	South America	Brazil	São Paulo	São Paulo	29834	Human	81	Male	B.1.1.28	GR	Hospital Municipal do Tatuape Carmino Caricchio	Instituto Adolfo Lutz, Interdiciplinary Procedures Center, Strategic Laboratory	Claudio Tavares Sacchi, Claudia Regina Gonçalves, Erica Valessa Ramos Gomes	https://www.gisaid.org/	2020-08-27				234	N	S206T	0.986	1	-1.042	Neutral
2020-04-02	hCoV-19/Brazil/SP-171/2020	EPI_ISL_523970	South America	Brazil	São Paulo	São Paulo	29855	Human	78	Female	B.1.1.28	GR	Conjunto Hospitalar do Mandaqui	Instituto Adolfo Lutz, Interdiciplinary Procedures Center, Strategic Laboratory	Claudio Tavares Sacchi, Claudia Regina Gonçalves, Erica Valessa Ramos Gomes	https://www.gisaid.org/	2020-08-27				235	N	A134V	0.57	1	-2.811	Deleterious
2020-04-02	hCoV-19/Brazil/SP-178/2020	EPI_ISL_523974	South America	Brazil	São Paulo	São Paulo	29842	Human	63	Male	B.1.1.28	GR	Hospital Municipal do Tatuape Carmino Caricchio	Instituto Adolfo Lutz, Interdiciplinary Procedures Center, Strategic Laboratory	Claudio Tavares Sacchi, Claudia Regina Gonçalves, Erica Valessa Ramos Gomes	https://www.gisaid.org/	2020-08-27				236	N	D22Y	1	1	-1.253	Neutral
2020-04-02	hCoV-19/Brazil/SP-199/2020	EPI_ISL_523980	South America	Brazil	São Paulo	São Paulo	29842	Human	45	Male	B.1.1.28	GR	UPA Tito Lopes	Instituto Adolfo Lutz, Interdiciplinary Procedures Center, Strategic Laboratory	Claudio Tavares Sacchi, Claudia Regina Gonçalves, Erica Valessa Ramos Gomes	https://www.gisaid.org/	2020-08-27				237	N	T296I	0.005	1	-0.184	Neutral
2020-04-02	hCoV-19/Brazil/SP-316/2020	EPI_ISL_534313	South America	Brazil	Sao Paulo	Sao Paulo	29839	Human	72	Female	B.1.1.33	GR	Hospital da Sta Casa de Sto Amaro	Instituto Adolfo Lutz, Interdiciplinary Procedures Center, Strategic Laboratory	Claudio Tavares Sacchi, Claudia Regina Gonçalves, Erica Valessa Ramos Gomes	https://www.gisaid.org/	2020-09-13				238	N	L139V	0.961	1	0.506	Neutral
2020-04-02	hCoV-19/Austria/Graz-MUG5/2020	EPI_ISL_437201	Europe	Austria	Styria		29903	Human	71	Female	B.1	O	Diagnostic- and Research Institute of Pathology, Medical University of Graz	Diagnostic- and Research Institute of Pathology, Medical University of Graz	Karl Kashofer, Peter Regitnig, Martin Zacharias, Gregor Gorkiewicz	https://www.gisaid.org/	2020-05-08				239	N	D144H	0.996	1	-1.536	Neutral
2020-04-02	hCoV-19/Brazil/SP-126/2020	EPI_ISL_471541	South America	Brazil	São Paulo	São Paulo	29841	Human	74	Male	B.1.1.28	GR	Hospital Geral Santa Marcelina	Instituto Adolfo Lutz, Interdiciplinary Procedures Center, Strategic Laboratory	Claudio Tavares Sacchi, Claudia Regina Gonçalves, Erica Valessa Ramos Gomes	https://www.gisaid.org/	2020-06-22				240	N	D103N	0.001	1	-1.26	Neutral
2020-04-02	hCoV-19/Mexico/GUA-InDRE-20/2020	EPI_ISL_493335	North America	Mexico	Guanajuato		29842	Human	74	Female	B.1	GH	Instituto de Diagnostico y Referencia Epidemiologicos (INDRE)	Instituto de Diagnostico y Referencia Epidemiologicos (INDRE)	Gisela Barrera-Badillo , Abril Rodriguez-Maldonado, Claudia Wong-Arambula , Natividad Cruz-Ortiz, Tatiana Nunez-Garcia, Dayanira Arellano-Suarez, Fabiola Garces-Ayala, Edgar Mendieta-Condado, Lucia Hernandez-Rivas, Irma Lopez-Martinez, Ernesto Ramirez-Gonzalez.	https://www.gisaid.org/	2020-07-21				241	N	R40L	0.993	1	-1.624	Neutral
2020-04-02	hCoV-19/USA/NY-Wadsworth-36877-01/2020	EPI_ISL_525648	North America	USA	New York		29822	Human	45	Male	B.1	GH	Wadsworth Center, New York State Department of Health	Wadsworth Center, New York State Department of Health	Kirsten St. George, Daryl M. Lamson, Sara Griesemer, Jonathan Plitnick, Navjot Singh, Matthew D. Shudt, Erica Lasek-Nesselquist	https://www.gisaid.org/	2020-08-31				242	N	L219F	0.999	1	-1.329	Neutral
2020-04-02	hCoV-19/USA/NY-Wadsworth-36878-01/2020	EPI_ISL_525649	North America	USA	New York		29831	Human	66	Female	B.1	GH	Wadsworth Center, New York State Department of Health	Wadsworth Center, New York State Department of Health	Kirsten St. George, Daryl M. Lamson, Sara Griesemer, Jonathan Plitnick, Navjot Singh, Matthew D. Shudt, Erica Lasek-Nesselquist	https://www.gisaid.org/	2020-08-31				243	N	T165I	0.997	1	-0.815	Neutral
2020-04-02	hCoV-19/USA/NY-Wadsworth-36879-01/2020	EPI_ISL_525650	North America	USA	New York		29822	Human	80	Female	B.1	G	Wadsworth Center, New York State Department of Health	Wadsworth Center, New York State Department of Health	Kirsten St. George, Daryl M. Lamson, Sara Griesemer, Jonathan Plitnick, Navjot Singh, Matthew D. Shudt, Erica Lasek-Nesselquist	https://www.gisaid.org/	2020-08-31				244	N	R41L	0.993	1	-0.958	Neutral
2020-04-02	hCoV-19/CzechRepublic/FNHK-13801/2020	EPI_ISL_895846	Europe	Czech Republic			29903	Human	89	Male	B.1.1	O	Molecular biology division, Institute of Clinical Biochemistry and Diagnostics, Charles University, Faculty of Medicine in Hradec Králové and University Hospital Hradec Králové	Molecular biology division, Institute of Clinical Biochemistry and Diagnostics, Charles University, Faculty of Medicine in Hradec Králové and University Hospital Hradec Králové	Helena Kovaříková, Petr Brož, Ivana Baranová, Kateřina Hrochová, Tereza Baťková, Jitka Novotná, Kateřina Pehlíková, Vladimír Palička. Cooperation project with BioVendor-R&D and bioinformatics company BIOXSYS s r.o.	https://www.gisaid.org/	2021-01-29				245	N	G335A	0.992	1	-1.067	Neutral
2020-04-02	hCoV-19/USA/CA-CSMC96/2020	EPI_ISL_475713	North America	USA	California	Los Angeles County	29903	Human	87	Male	B.1.320	GH	Cedars-Sinai Medical Center, Department of Pathology & Laboratory Medicine, Molecular Pathology Laboratory	Cedars-Sinai Medical Center, Molecular Pathology Laboratory of Department of Pathology & Laboratory Medicine and Genomic Core	Wenjuan Zhang, John Paul Govindavari, Brian Davis, Stephanie Chen, Jong Taek Kim, Jianbo Song, Jean Lopategui, Jasmine T Plummer, Eric Vail	https://www.gisaid.org/	2020-06-23				246	N	R385I	0.999	1	-0.578	Neutral
2020-04-02	hCoV-19/CzechRepublic/NRL_6129/2020	EPI_ISL_577629	Europe	Czech Republic	Central Bohemia Region	Prague	29736	Human	89	Male	B.1.153	G	The National Institute of Public Health	State Veterinary Institute Prague	Nagy,A;Jirincova,H;Novakova,L;Trnka,D;Vecerova,J	https://www.gisaid.org/	2020-10-13				247	N	A252V	0.936	1	-1.418	Neutral
2020-04-02	hCoV-19/USA/NY-NYCPHL-000127/2020	EPI_ISL_631618	North America	USA	New York	New York City	29782	Human	38	Male	B.1	GH	OCME Office Of Chief Medical Examiner	New York City Public Health Laboratory	Jade Wang, et al.	https://www.gisaid.org/	2020-11-10				248	N	R185C	0.001	1	-4.5	Deleterious
2020-04-02	hCoV-19/USA/NY-NYCPHL-000128/2020	EPI_ISL_631619	North America	USA	New York	New York City	29782	Human	58	Male	B.1	GH	OCME Office Of Chief Medical Examiner	New York City Public Health Laboratory	Jade Wang, et al.	https://www.gisaid.org/	2020-11-10				249	N	A12T	0.999	1	-0.473	Neutral
2020-04-02	hCoV-19/USA/NY-NYCPHL-000133/2020	EPI_ISL_631624	North America	USA	New York	New York City	29782	Human	69	Male	B.37	V	Richmond University Medical Center	New York City Public Health Laboratory	Jade Wang, et al.	https://www.gisaid.org/	2020-11-10				250	N	S187T	0.005	1	-0.601	Neutral
2020-04-02	hCoV-19/USA/NY-NYCPHL-000134/2020	EPI_ISL_631625	North America	USA	New York	New York City	29782	Human	75	Female	B.1	GH	Richmond University Medical Center	New York City Public Health Laboratory	Jade Wang, et al.	https://www.gisaid.org/	2020-11-10				251	N	N29D	0.999	1	-1.061	Neutral
2020-04-02	hCoV-19/USA/NY-NYCPHL-000137/2020	EPI_ISL_631628	North America	USA	New York	New York City	29782	Human	75	Male	B.1	GH	Richmond University Medical Center	New York City Public Health Laboratory	Jade Wang, et al.	https://www.gisaid.org/	2020-11-10				252	N	Q380K	0.936	1	0.038	Neutral
2020-04-02	hCoV-19/USA/NY-NYCPHL-000138/2020	EPI_ISL_631629	North America	USA	New York	New York City	29782	Human	46	Female	B.1	GH	Richmond University Medical Center	New York City Public Health Laboratory	Jade Wang, et al.	https://www.gisaid.org/	2020-11-10				253	N	S37T	0.002	1	-0.069	Neutral
2020-04-02	hCoV-19/Italy/CAM-INTPas-14/2020	EPI_ISL_775239	Europe	Italy	Campania		29761	Human	72	Male	B.1	G	INT Fondazione Pascale	INT Fondazione Pascale	INT Fondazione Pascale	https://www.gisaid.org/	2021-01-07				254	N	V392L	0.969	1	-0.745	Neutral
2020-04-02	hCoV-19/Brazil/RS-13JCCHCPA/2020	EPI_ISL_1163696	South America	Brazil	Rio Grande do Sul		29767	Human	72	Male	B.1.1.161	O	LABCOVID_HCPA	LABRESIS_HCPA	Martins AF, Wink PL, Volpato F, Rosset C, de Paris F, Monteiro F, Zavascki AP, Barth AL	https://www.gisaid.org/	2021-03-05				255	N	E118Q	0.991	1	-0.076	Neutral
2020-04-03	hCoV-19/Colombia/CUN-INS-96791/2020	EPI_ISL_498167	South America	Colombia	Cundinamarca	Suesca	29782	Human	71	Male	B.1	G	Instituto Nacional de Salud, Bogotá, Colombia	Instituto Nacional de Salud, Bogotá, Colombia	Katherine Laiton-Donato, Diego A. Álvarez-Díaz, Carlos Franco-Muñoz, Jonathan Reales, Diego Andrés Prada, Jose A. Usme-Ciro, Nicolas D. Franco-Sierra, Zulma M. Cucunubá, Christian Julian Villabona‐Arenas, Liz Villabona-Arenas, Sussy Echeverria, Astrid C. Flórez, Carolina Ferro, Diana Marcela Walteros-Acero, Franklin Prieto, Carlos Andrés Durán, Martha Lucia Ospina Martinez, Marcela Mercado-Reyes	https://www.gisaid.org/	2020-07-27				256	N	P326H	0.312	1	-1.847	Neutral
2020-04-03	hCoV-19/Brazil/SP-177/2020	EPI_ISL_523973	South America	Brazil	São Paulo	São Paulo	29850	Human	30	Female	B.1.1.33	GR	PS Municipal Dona Maria Antonieta Ferreira de Barros	Instituto Adolfo Lutz, Interdiciplinary Procedures Center, Strategic Laboratory	Claudio Tavares Sacchi, Claudia Regina Gonçalves, Erica Valessa Ramos Gomes	https://www.gisaid.org/	2020-08-27				257	N	A211P	1	1	0.198	Neutral
2020-04-03	hCoV-19/Brazil/SP-179/2020	EPI_ISL_523975	South America	Brazil	São Paulo	São Paulo	29826	Human	33	Male	B.1.1.28	GR	UPA Tito Lopes	Instituto Adolfo Lutz, Interdiciplinary Procedures Center, Strategic Laboratory	Claudio Tavares Sacchi, Claudia Regina Gonçalves, Erica Valessa Ramos Gomes	https://www.gisaid.org/	2020-08-27				258	N	A35V	0.999	1	-0.592	Neutral
2020-04-03	hCoV-19/Austria/Graz-MUG6/2020	EPI_ISL_437202	Europe	Austria	Styria		29903	Human	93	Female	B.1.465	O	Diagnostic- and Research Institute of Pathology, Medical University of Graz	Diagnostic- and Research Institute of Pathology, Medical University of Graz	Karl Kashofer, Peter Regitnig, Martin Zacharias, Gregor Gorkiewicz	https://www.gisaid.org/	2020-05-08				259	N	R195I	0.991	1	-3.993	Deleterious
2020-04-03	hCoV-19/Belgium/20A42/2020	EPI_ISL_452140	Europe	Belgium	Brussels		29831	Human	55	Male	B.1.1.1	GR	CUB Hopital Erasme Laboratoire d'Anatomie Pathologique	CUB Hopital Erasme Laboratoire d'Anatomie Pathologique	Isabelle Salmon, Nicky D'Haene	https://www.gisaid.org/	2020-05-26				260	N	T49N	0.334	1	0.756	Neutral
2020-04-03	hCoV-19/Brazil/SP-127/2020	EPI_ISL_471542	South America	Brazil	São Paulo	Mogi das Cruzes	29839	Human	74	Male	B.1.1.28	GR	Secretaria de Saude de Mogi das Cruzes	Instituto Adolfo Lutz, Interdiciplinary Procedures Center, Strategic Laboratory	Claudio Tavares Sacchi, Claudia Regina Gonçalves, Erica Valessa Ramos Gomes	https://www.gisaid.org/	2020-06-22				261	N	R209K	1	1	-0.504	Neutral
2020-04-03	hCoV-19/USA/CA-CSMC40/2020	EPI_ISL_475652	North America	USA	California	Los Angeles County	29903	Human	82	Male	B.1.320	GH	Cedars-Sinai Medical Center, Department of Pathology & Laboratory Medicine, Molecular Pathology Laboratory	Cedars-Sinai Medical Center, Molecular Pathology Laboratory of Department of Pathology & Laboratory Medicine and Genomic Core	Wenjuan Zhang, John Paul Govindavari, Brian Davis, Stephanie Chen, Jong Taek Kim, Jianbo Song, Jean Lopategui, Jasmine T Plummer, Eric Vail	https://www.gisaid.org/	2020-06-23				262	N	S79I	0.969	1	-2.017	Neutral
2020-04-03	hCoV-19/USA/CA-CSMC75/2020	EPI_ISL_475690	North America	USA	California	Los Angeles County	29903	Human	66	Female	B.1	G	Cedars-Sinai Medical Center, Department of Pathology & Laboratory Medicine, Molecular Pathology Laboratory	Cedars-Sinai Medical Center, Molecular Pathology Laboratory of Department of Pathology & Laboratory Medicine and Genomic Core	Wenjuan Zhang, John Paul Govindavari, Brian Davis, Stephanie Chen, Jong Taek Kim, Jianbo Song, Jean Lopategui, Jasmine T Plummer, Eric Vail	https://www.gisaid.org/	2020-06-23				263	N	D63Y	0.991	1	-0.386	Neutral
2020-04-03	hCoV-19/USA/CA-CSMC76/2020	EPI_ISL_475691	North America	USA	California	Los Angeles County	29903	Human	84	Female	B.59	GR	Cedars-Sinai Medical Center, Department of Pathology & Laboratory Medicine, Molecular Pathology Laboratory	Cedars-Sinai Medical Center, Molecular Pathology Laboratory of Department of Pathology & Laboratory Medicine and Genomic Core	Wenjuan Zhang, John Paul Govindavari, Brian Davis, Stephanie Chen, Jong Taek Kim, Jianbo Song, Jean Lopategui, Jasmine T Plummer, Eric Vail	https://www.gisaid.org/	2020-06-23				264	N	S33N	0.969	1	-0.223	Neutral
2020-04-03	hCoV-19/Brazil/SP-RP17/2020	EPI_ISL_613952	South America	Brazil	São Paulo	Ribeirao Preto	29604	Human	89	Female	B.1.1.33	GR	Laboratory of Molecular Biology, Blood Center of Ribeirão Preto, Faculty of Medicine of Ribeirão Preto, University of São Paulo	Laboratory of Molecular Biology, Blood Center of Ribeirão Preto, Faculty of Medicine of Ribeirão Preto, University of São Paulo	Svetoslav N Slavov, Marta Giovanetti, Vagner Fonseca, Elaine V Santos, Evandra S Rodrigues, Talita Adelino, Joilson Xavier, Glauco de Carvalho Pereira, Aparecida Y Yamamoto, Diego Villa Clé, Rodrigo T Calado; Dimas T Covas, Luiz CJ Alcantara, Simone Kashima	https://www.gisaid.org/	2020-11-04				265	N	A311T	1	1	0.002	Neutral
2020-04-03	hCoV-19/Brazil/SP-RP20/2020	EPI_ISL_613963	South America	Brazil	São Paulo	Ribeirao Preto	29120	Human	50	Male	None	GR	Laboratory of Molecular Biology, Blood Center of Ribeirão Preto, Faculty of Medicine of Ribeirão Preto, University of São Paulo	Laboratory of Molecular Biology, Blood Center of Ribeirão Preto, Faculty of Medicine of Ribeirão Preto, University of São Paulo	Svetoslav N Slavov, Marta Giovanetti, Vagner Fonseca, Elaine V Santos, Evandra S Rodrigues, Talita Adelino, Joilson Xavier, Glauco de Carvalho Pereira, Aparecida Y Yamamoto, Diego Villa Clé, Rodrigo T Calado; Dimas T Covas, Luiz CJ Alcantara, Simone Kashima	https://www.gisaid.org/	2020-11-04				266	N	D348G	0.999	1	-1.027	Neutral
2020-04-03	hCoV-19/USA/NY-NYCPHL-000142/2020	EPI_ISL_631633	North America	USA	New York	New York City	29782	Human	88	Male	B.1	GH	Richmond University Medical Center	New York City Public Health Laboratory	Jade Wang, et al.	https://www.gisaid.org/	2020-11-10				267	N	G179C	0.334	1	-1.689	Neutral
2020-04-03	hCoV-19/USA/NY-NYCPHL-000144/2020	EPI_ISL_631635	North America	USA	New York	New York City	29782	Human	51	Male	B.1	GH	OCME Office Of Chief Medical Examiner	New York City Public Health Laboratory	Jade Wang, et al.	https://www.gisaid.org/	2020-11-10				268	N	N154I	0.999	1	-1.972	Neutral
2020-04-03	hCoV-19/Mexico/CMX-INER-0023/2020	EPI_ISL_837625	North America	Mexico	Mexico City		29830	Human	54	Female	B.1.1	GR	Instituto Nacional de Enfermedades Respiratorias (INER)	Instituto Nacional de Enfermedades Respiratorias (INER)	Celia Boukadida, Margarita Matías-Florentino, Alma Rincón-Rubio, Hector Esteban Paz-Juárez, Olivia Briceño, Edgar Sevilla-Reyes, Fidencio Mejía-Nepomuceno, Mario Mújica-Sánchez, Eduardo Becerril-Vargas, José Arturo Martínez-Orozco, Alejandra Hernández-Terán, Jorge Salas-Hernández, Santiago Ávila-Ríos, Joel Armando Vázquez-Pérez	https://www.gisaid.org/	2021-01-18				269	N	Q70P	0.334	1	-2.05	Neutral
2020-04-03	hCoV-19/Mexico/CMX-INER-0024/2020	EPI_ISL_837626	North America	Mexico	Mexico City		29823	Human	44	Male	B.1	GH	Instituto Nacional de Enfermedades Respiratorias (INER)	Instituto Nacional de Enfermedades Respiratorias (INER)	Celia Boukadida, Margarita Matías-Florentino, Alma Rincón-Rubio, Hector Esteban Paz-Juárez, Olivia Briceño, Edgar Sevilla-Reyes, Fidencio Mejía-Nepomuceno, Mario Mújica-Sánchez, Eduardo Becerril-Vargas, José Arturo Martínez-Orozco, Alejandra Hernández-Terán, Jorge Salas-Hernández, Santiago Ávila-Ríos, Joel Armando Vázquez-Pérez	https://www.gisaid.org/	2021-01-18				271	N	I74S	1	1	-1.894	Neutral
2020-04-04	hCoV-19/Brazil/SP-133/2020	EPI_ISL_523957	South America	Brazil	São Paulo	São Paulo	29833	Human	76	Male	B.1.1.28	GR	Hospital Itamaraty	Instituto Adolfo Lutz, Interdiciplinary Procedures Center, Strategic Laboratory	Claudio Tavares Sacchi, Claudia Regina Gonçalves, Erica Valessa Ramos Gomes	https://www.gisaid.org/	2020-08-27				272	N	N75R	0.991	1	-2.561	Deleterious
2020-04-04	hCoV-19/Mexico/TAB-InDRE-100/2020	EPI_ISL_872090	North America	Mexico	Tabasco	Centla	29800	Human	38	Male	B.1	GH	Instituto de Diagnostico y Referencia Epidemiologicos (INDRE)	Instituto de Diagnostico y Referencia Epidemiologicos (INDRE)	Claudia Wong-Arambula, Gisela Barrera-Badillo , Abril Rodriguez-Maldonado, Natividad Cruz-Ortiz, Tatiana Nunez-Garcia, Dayanira Arellano-Suarez, Fabiola Garces-Ayala, Adnan-Araiza Rodríguez, Edgar Mendieta-Condado, Lucia Hernandez-Rivas, Irma Lopez-Martinez, Ernesto Ramirez-Gonzalez.	https://www.gisaid.org/	2021-01-25				273	N	N77R	0.334	1	-1.541	Neutral
2020-04-04	hCoV-19/Mexico/CMX-InDRE-101/2020	EPI_ISL_872091	North America	Mexico	State of Mexico	Nicolas Romero	29883	Human	24	Male	B.1	G	Instituto de Diagnostico y Referencia Epidemiologicos (INDRE)	Instituto de Diagnostico y Referencia Epidemiologicos (INDRE)	Adnan-Araiza Rodríguez,Claudia Wong-Arambula, Gisela Barrera-Badillo , Abril Rodriguez-Maldonado, Natividad Cruz-Ortiz, Tatiana Nunez-Garcia, Dayanira Arellano-Suarez, Fabiola Garces-Ayala, Edgar Mendieta-Condado, Lucia Hernandez-Rivas, Irma Lopez-Martinez, Ernesto Ramirez-Gonzalez.	https://www.gisaid.org/	2021-01-25				274	N	S78R	0.961	1	-1.064	Neutral
2020-04-04	hCoV-19/Mexico/SON-InDRE-103/2020	EPI_ISL_872093	North America	Mexico	Sonora	Hermosillo	29865	Human	33	Male	B.1	G	Instituto de Diagnostico y Referencia Epidemiologicos (INDRE)	Instituto de Diagnostico y Referencia Epidemiologicos (INDRE)	Edgar Mendieta-Condado, Ernesto Ramirez-Gonzalez, Adnan-Araiza Rodríguez,Claudia Wong-Arambula, Gisela Barrera-Badillo , Abril Rodriguez-Maldonado, Natividad Cruz-Ortiz, Tatiana Nunez-Garcia, Dayanira Arellano-Suarez, Fabiola Garces-Ayala, Lucia Hernandez-Rivas, Irma Lopez-Martinez.	https://www.gisaid.org/	2021-01-25				275	N	P80N	0.999	1	-2.072	Neutral
2020-04-04	hCoV-19/USA/CA-UCI-055/2020	EPI_ISL_2443752	North America	USA	California		29901	Human	69	Male	B.1.320	GH	Orange County Public Health Laboratory	University of California, Irvine	Amanda N. Pinski, Ilhem Messaoudi	https://www.gisaid.org/	2021-06-07				277	N	D82H	0.452	1	0.295	Neutral
2020-04-04	hCoV-19/USA/LA-BIE-039/2020	EPI_ISL_463287	North America	USA	Louisiana		29776	Human	57	Male	B.1.595	GH	Ochsner Health	Bioinfoexperts, LLC	Susanna L. Lamers, David J. Nolan, Rebecca Rose, Sissy Cross, David Moraga Amador, Tong Yang, Luke Caruso, Wayra Navia, Lydia Von Borstel, Xiao Hui Zhou, Amy Feehan, Julia-Garcia-Diaz	https://www.gisaid.org/	2020-06-10				278	N	R95V	1	1	-3.772	Deleterious
2020-04-04	hCoV-19/Brazil/SP-131/2020	EPI_ISL_471543	South America	Brazil	São Paulo	Presidente Venceslau	29842	Human	53	Female	B.1	G	Centro de Saude I Tacito Leite de Carvalho e Silva	Instituto Adolfo Lutz, Interdiciplinary Procedures Center, Strategic Laboratory	Claudio Tavares Sacchi, Claudia Regina Gonçalves, Erica Valessa Ramos Gomes	https://www.gisaid.org/	2020-06-22				279	N	G96V	0.996	1	0.116	Neutral
2020-04-04	hCoV-19/USA/CA-CSMC85/2020	EPI_ISL_475701	North America	USA	California	Los Angeles County	29903	Human	44	Female	B.1	GH	Cedars-Sinai Medical Center, Department of Pathology & Laboratory Medicine, Molecular Pathology Laboratory	Cedars-Sinai Medical Center, Molecular Pathology Laboratory of Department of Pathology & Laboratory Medicine and Genomic Core	Wenjuan Zhang, John Paul Govindavari, Brian Davis, Stephanie Chen, Jong Taek Kim, Jianbo Song, Jean Lopategui, Jasmine T Plummer, Eric Vail	https://www.gisaid.org/	2020-06-23				280	N	D98T	0.968	1	-0.979	Neutral
2020-04-04	hCoV-19/USA/NY-NYCPHL-000146/2020	EPI_ISL_631637	North America	USA	New York	New York City	29782	Human	79	Male	B.1	GH	Jamaica Hospital Medical Center	New York City Public Health Laboratory	Jade Wang, et al.	https://www.gisaid.org/	2020-11-10				281	N	G99V	1	1	-5.217	Deleterious
2020-04-04	hCoV-19/USA/NY-NYCPHL-000148/2020	EPI_ISL_631639	North America	USA	New York	New York City	29782	Human	36	Male	B.1	GH	OCME Office Of Chief Medical Examiner	New York City Public Health Laboratory	Jade Wang, et al.	https://www.gisaid.org/	2020-11-10				282	N	M101W	0.999	1	-1.756	Neutral
2020-04-05	hCoV-19/USA/CA-CSMC125/2020	EPI_ISL_475602	North America	USA	California	Los Angeles County	29903	Human	93	Female	B.1.1	GR	Cedars-Sinai Medical Center, Department of Pathology & Laboratory Medicine, Molecular Pathology Laboratory	Cedars-Sinai Medical Center, Molecular Pathology Laboratory of Department of Pathology & Laboratory Medicine and Genomic Core	Wenjuan Zhang, John Paul Govindavari, Brian Davis, Stephanie Chen, Jong Taek Kim, Jianbo Song, Jean Lopategui, Jasmine T Plummer, Eric Vail	https://www.gisaid.org/	2020-06-23				283	N	L104G	1	1	-5.318	Deleterious
2020-04-05	hCoV-19/USA/NY-Wadsworth-41107-01/2020	EPI_ISL_525659	North America	USA	New York		29833	Human	71	Female	B.1	GH	Wadsworth Center, New York State Department of Health	Wadsworth Center, New York State Department of Health	Kirsten St. George, Daryl M. Lamson, Sara Griesemer, Jonathan Plitnick, Navjot Singh, Matthew D. Shudt, Erica Lasek-Nesselquist	https://www.gisaid.org/	2020-08-31				284	N	S105I	0.452	1	-1.553	Neutral
2020-04-05	hCoV-19/USA/NY-NYCPHL-000150/2020	EPI_ISL_631686	North America	USA	New York	New York City	29782	Human	63	Male	B.1	GH	NYC HH Lincoln Medical And Mental Health Center	New York City Public Health Laboratory	Jade Wang, et al.	https://www.gisaid.org/	2020-11-11				285	N	P106S	0.961	1	-2.8	Deleterious
2020-04-05	hCoV-19/USA/NY-NYCPHL-000151/2020	EPI_ISL_631687	North America	USA	New York	New York City	29773	Human	87	Female	B.1	GH	OCME Office Of Chief Medical Examiner	New York City Public Health Laboratory	Jade Wang, et al.	https://www.gisaid.org/	2020-11-11				286	N	R107T	1	1	-2.397	Neutral
2020-04-05	hCoV-19/Brazil/SP-RP21/2020	EPI_ISL_613708	South America	Brazil	São Paulo	Ribeirao Preto	29863	Human	56	Male	B.1.1.33	GR	Laboratory of Molecular Biology, Blood Center of Ribeirão Preto	Laboratory of Molecular Biology, Blood Center of Ribeirão Preto, Faculty of Medicine of Ribeirão Preto, University of São Paulo	Svetoslav N Slavov, Marta Giovanetti, Vagner Fonseca, Elaine V Santos, Evandra S Rodrigues, Talita Adelino, Joilson Xavier, Glauco de Carvalho Pereira, Aparecida Y Yamamoto, Diego Villa Clé, Rodrigo T Calado; Dimas T Covas, Luiz CJ Alcantara, Simone Kashima	https://www.gisaid.org/	2020-11-04				287	N	W108T	0.999	1	-10.009	Deleterious
2020-04-06	hCoV-19/SaudiArabia/KAUST-JEDDAH905/2020	EPI_ISL_513043	Asia	Saudi Arabia	Jeddah		29903	Human	61	Male	B.1.1	GR	Pathogen Genomics Lab King Abdullah University of Science and Technology(KAUST)	Pathogen Genomics Lab King Abdullah University of Science and Technology(KAUST)	Rahul P Salunke, Sharif Hala, Raeece Naeem, Sara Mfarrej, Amit Kumar Subudhi, Amanda Ooi, Luke Esau, Fadwa Alofi, Fathia Ben Rached, Afrah Alsomali, Asim Khogeer, Ahmad Bakur Mahmoud, Anwar Hashem, Naif Almontashiri, Arnab Pain	https://www.gisaid.org/	2020-08-12				288	N	E136K	0.854	1	-1.31	Neutral
2020-04-06	hCoV-19/SaudiArabia/KAUST-JEDDAH912/2020	EPI_ISL_513045	Asia	Saudi Arabia	Jeddah		29903	Human	55	Male	B.1.1	O	Pathogen Genomics Lab King Abdullah University of Science and Technology(KAUST)	Pathogen Genomics Lab King Abdullah University of Science and Technology(KAUST)	Rahul P Salunke, Sharif Hala, Raeece Naeem, Sara Mfarrej, Amit Kumar Subudhi, Amanda Ooi, Luke Esau, Fadwa Alofi, Fathia Ben Rached, Afrah Alsomali, Asim Khogeer, Ahmad Bakur Mahmoud, Anwar Hashem, Naif Almontashiri, Arnab Pain	https://www.gisaid.org/	2020-08-12				289	N	G137T	0.968	1	-5.665	Deleterious
2020-04-06	hCoV-19/SaudiArabia/KAUST-JEDDAH913/2020	EPI_ISL_513046	Asia	Saudi Arabia	Jeddah		29903	Human	73	Male	B.1.1.161	O	Pathogen Genomics Lab King Abdullah University of Science and Technology(KAUST)	Pathogen Genomics Lab King Abdullah University of Science and Technology(KAUST)	Rahul P Salunke, Sharif Hala, Raeece Naeem, Sara Mfarrej, Amit Kumar Subudhi, Amanda Ooi, Luke Esau, Fadwa Alofi, Fathia Ben Rached, Afrah Alsomali, Asim Khogeer, Ahmad Bakur Mahmoud, Anwar Hashem, Naif Almontashiri, Arnab Pain	https://www.gisaid.org/	2020-08-12				291	N	D144I	1	1	-1.431	Neutral
2020-04-06	hCoV-19/SaudiArabia/KAUST-JEDDAH916/2020	EPI_ISL_513047	Asia	Saudi Arabia	Jeddah		29903	Human	28	Male	B.1	G	Pathogen Genomics Lab King Abdullah University of Science and Technology(KAUST)	Pathogen Genomics Lab King Abdullah University of Science and Technology(KAUST)	Rahul P Salunke, Sharif Hala, Raeece Naeem, Sara Mfarrej, Amit Kumar Subudhi, Amanda Ooi, Luke Esau, Fadwa Alofi, Fathia Ben Rached, Afrah Alsomali, Asim Khogeer, Ahmad Bakur Mahmoud, Anwar Hashem, Naif Almontashiri, Arnab Pain	https://www.gisaid.org/	2020-08-12				292	N	I146Q	0.452	1	-1.743	Neutral
2020-04-06	hCoV-19/SaudiArabia/KAUST-JEDDAH917/2020	EPI_ISL_513048	Asia	Saudi Arabia	Jeddah		29903	Human	54	Male	B.1.1	GR	Pathogen Genomics Lab King Abdullah University of Science and Technology(KAUST)	Pathogen Genomics Lab King Abdullah University of Science and Technology(KAUST)	Rahul P Salunke, Sharif Hala, Raeece Naeem, Sara Mfarrej, Amit Kumar Subudhi, Amanda Ooi, Luke Esau, Fadwa Alofi, Fathia Ben Rached, Afrah Alsomali, Asim Khogeer, Ahmad Bakur Mahmoud, Anwar Hashem, Naif Almontashiri, Arnab Pain	https://www.gisaid.org/	2020-08-12				293	N	G147K	0.999	1	-4.229	Deleterious
2020-04-06	hCoV-19/SaudiArabia/KAUST-JEDDAH918/2020	EPI_ISL_513049	Asia	Saudi Arabia	Jeddah		29903	Human	65	Male	B.1.1.161	O	Pathogen Genomics Lab King Abdullah University of Science and Technology(KAUST)	Pathogen Genomics Lab King Abdullah University of Science and Technology(KAUST)	Rahul P Salunke, Sharif Hala, Raeece Naeem, Sara Mfarrej, Amit Kumar Subudhi, Amanda Ooi, Luke Esau, Fadwa Alofi, Fathia Ben Rached, Afrah Alsomali, Asim Khogeer, Ahmad Bakur Mahmoud, Anwar Hashem, Naif Almontashiri, Arnab Pain	https://www.gisaid.org/	2020-08-12				294	N	T148I	0.961	1	-3.021	Deleterious
2020-04-06	hCoV-19/SaudiArabia/KAUST-JEDDAH919/2020	EPI_ISL_513050	Asia	Saudi Arabia	Jeddah		29903	Human	59	Male	B	O	Pathogen Genomics Lab King Abdullah University of Science and Technology(KAUST)	Pathogen Genomics Lab King Abdullah University of Science and Technology(KAUST)	Rahul P Salunke, Sharif Hala, Raeece Naeem, Sara Mfarrej, Amit Kumar Subudhi, Amanda Ooi, Luke Esau, Fadwa Alofi, Fathia Ben Rached, Afrah Alsomali, Asim Khogeer, Ahmad Bakur Mahmoud, Anwar Hashem, Naif Almontashiri, Arnab Pain	https://www.gisaid.org/	2020-08-12				295	N	R149T	1	1	-5.047	Deleterious
2020-04-06	hCoV-19/SaudiArabia/KAUST-JEDDAH920/2020	EPI_ISL_513051	Asia	Saudi Arabia	Jeddah		29903	Human	44	Male	B.1.1	GR	Pathogen Genomics Lab King Abdullah University of Science and Technology(KAUST)	Pathogen Genomics Lab King Abdullah University of Science and Technology(KAUST)	Rahul P Salunke, Sharif Hala, Raeece Naeem, Sara Mfarrej, Amit Kumar Subudhi, Amanda Ooi, Luke Esau, Fadwa Alofi, Fathia Ben Rached, Afrah Alsomali, Asim Khogeer, Ahmad Bakur Mahmoud, Anwar Hashem, Naif Almontashiri, Arnab Pain	https://www.gisaid.org/	2020-08-12				296	N	N150L	0.999	1	-4.101	Deleterious
2020-04-06	hCoV-19/SaudiArabia/KAUST-JEDDAH921/2020	EPI_ISL_513052	Asia	Saudi Arabia	Jeddah		29903	Human	48	Male	B.1	O	Pathogen Genomics Lab King Abdullah University of Science and Technology(KAUST)	Pathogen Genomics Lab King Abdullah University of Science and Technology(KAUST)	Rahul P Salunke, Sharif Hala, Raeece Naeem, Sara Mfarrej, Amit Kumar Subudhi, Amanda Ooi, Luke Esau, Fadwa Alofi, Fathia Ben Rached, Afrah Alsomali, Asim Khogeer, Ahmad Bakur Mahmoud, Anwar Hashem, Naif Almontashiri, Arnab Pain	https://www.gisaid.org/	2020-08-12				297	N	P151A	0.999	1	-3.52	Deleterious
2020-04-06	hCoV-19/SaudiArabia/KAUST-JEDDAH922/2020	EPI_ISL_513053	Asia	Saudi Arabia	Jeddah		29903	Human	69	Male	B.1.1	GR	Pathogen Genomics Lab King Abdullah University of Science and Technology(KAUST)	Pathogen Genomics Lab King Abdullah University of Science and Technology(KAUST)	Rahul P Salunke, Sharif Hala, Raeece Naeem, Sara Mfarrej, Amit Kumar Subudhi, Amanda Ooi, Luke Esau, Fadwa Alofi, Fathia Ben Rached, Afrah Alsomali, Asim Khogeer, Ahmad Bakur Mahmoud, Anwar Hashem, Naif Almontashiri, Arnab Pain	https://www.gisaid.org/	2020-08-12				298	N	A156L	1	1	-0.839	Neutral
2020-04-06	hCoV-19/SaudiArabia/KAUST-JEDDAH923/2020	EPI_ISL_513054	Asia	Saudi Arabia	Jeddah		29903	Human	41	Male	B.1.1.161	O	Pathogen Genomics Lab King Abdullah University of Science and Technology(KAUST)	Pathogen Genomics Lab King Abdullah University of Science and Technology(KAUST)	Rahul P Salunke, Sharif Hala, Raeece Naeem, Sara Mfarrej, Amit Kumar Subudhi, Amanda Ooi, Luke Esau, Fadwa Alofi, Fathia Ben Rached, Afrah Alsomali, Asim Khogeer, Ahmad Bakur Mahmoud, Anwar Hashem, Naif Almontashiri, Arnab Pain	https://www.gisaid.org/	2020-08-12				299	N	I157T	0.013	1	-1.31	Neutral
2020-04-06	hCoV-19/SaudiArabia/KAUST-JEDDAH926/2020	EPI_ISL_513055	Asia	Saudi Arabia	Jeddah		29903	Human	55	Male	B.1.1.161	O	Pathogen Genomics Lab King Abdullah University of Science and Technology(KAUST)	Pathogen Genomics Lab King Abdullah University of Science and Technology(KAUST)	Rahul P Salunke, Sharif Hala, Raeece Naeem, Sara Mfarrej, Amit Kumar Subudhi, Amanda Ooi, Luke Esau, Fadwa Alofi, Fathia Ben Rached, Afrah Alsomali, Asim Khogeer, Ahmad Bakur Mahmoud, Anwar Hashem, Naif Almontashiri, Arnab Pain	https://www.gisaid.org/	2020-08-12				300	N	V158M	0.998	1	-0.307	Neutral
2020-04-06	hCoV-19/SaudiArabia/KAUST-JEDDAH927/2020	EPI_ISL_513056	Asia	Saudi Arabia	Jeddah		29903	Human	49	Male	B.1.1.409	O	Pathogen Genomics Lab King Abdullah University of Science and Technology(KAUST)	Pathogen Genomics Lab King Abdullah University of Science and Technology(KAUST)	Rahul P Salunke, Sharif Hala, Raeece Naeem, Sara Mfarrej, Amit Kumar Subudhi, Amanda Ooi, Luke Esau, Fadwa Alofi, Fathia Ben Rached, Afrah Alsomali, Asim Khogeer, Ahmad Bakur Mahmoud, Anwar Hashem, Naif Almontashiri, Arnab Pain	https://www.gisaid.org/	2020-08-12				301	N	L161H	1	1	-2.595	Deleterious
2020-04-06	hCoV-19/SaudiArabia/KAUST-JEDDAH929/2020	EPI_ISL_513057	Asia	Saudi Arabia	Jeddah		29903	Human	43	Female	B.1.1.161	O	Pathogen Genomics Lab King Abdullah University of Science and Technology(KAUST)	Pathogen Genomics Lab King Abdullah University of Science and Technology(KAUST)	Rahul P Salunke, Sharif Hala, Raeece Naeem, Sara Mfarrej, Amit Kumar Subudhi, Amanda Ooi, Luke Esau, Fadwa Alofi, Fathia Ben Rached, Afrah Alsomali, Asim Khogeer, Ahmad Bakur Mahmoud, Anwar Hashem, Naif Almontashiri, Arnab Pain	https://www.gisaid.org/	2020-08-12				302	N	P162C	1	1	-3.761	Deleterious
2020-04-06	hCoV-19/SaudiArabia/KAUST-JEDDAH930/2020	EPI_ISL_513058	Asia	Saudi Arabia	Jeddah		29903	Human	50	Male	B.1.1	GR	Pathogen Genomics Lab King Abdullah University of Science and Technology(KAUST)	Pathogen Genomics Lab King Abdullah University of Science and Technology(KAUST)	Rahul P Salunke, Sharif Hala, Raeece Naeem, Sara Mfarrej, Amit Kumar Subudhi, Amanda Ooi, Luke Esau, Fadwa Alofi, Fathia Ben Rached, Afrah Alsomali, Asim Khogeer, Ahmad Bakur Mahmoud, Anwar Hashem, Naif Almontashiri, Arnab Pain	https://www.gisaid.org/	2020-08-12				303	N	G164K	0.999	1	-3.31	Deleterious
2020-04-06	hCoV-19/SaudiArabia/KAUST-JEDDAH931/2020	EPI_ISL_513059	Asia	Saudi Arabia	Jeddah		29903	Human	52	Male	B.1.1	O	Pathogen Genomics Lab King Abdullah University of Science and Technology(KAUST)	Pathogen Genomics Lab King Abdullah University of Science and Technology(KAUST)	Rahul P Salunke, Sharif Hala, Raeece Naeem, Sara Mfarrej, Amit Kumar Subudhi, Amanda Ooi, Luke Esau, Fadwa Alofi, Fathia Ben Rached, Afrah Alsomali, Asim Khogeer, Ahmad Bakur Mahmoud, Anwar Hashem, Naif Almontashiri, Arnab Pain	https://www.gisaid.org/	2020-08-12				304	N	T165A	1	1	-0.941	Neutral
2020-04-06	hCoV-19/SaudiArabia/KAUST-JEDDAH932/2020	EPI_ISL_513060	Asia	Saudi Arabia	Jeddah		29903	Human	51	Male	B.1.1	O	Pathogen Genomics Lab King Abdullah University of Science and Technology(KAUST)	Pathogen Genomics Lab King Abdullah University of Science and Technology(KAUST)	Rahul P Salunke, Sharif Hala, Raeece Naeem, Sara Mfarrej, Amit Kumar Subudhi, Amanda Ooi, Luke Esau, Fadwa Alofi, Fathia Ben Rached, Afrah Alsomali, Asim Khogeer, Ahmad Bakur Mahmoud, Anwar Hashem, Naif Almontashiri, Arnab Pain	https://www.gisaid.org/	2020-08-12				305	N	T166S		1	-0.203	Neutral
2020-04-06	hCoV-19/SaudiArabia/KAUST-JEDDAH935/2020	EPI_ISL_513062	Asia	Saudi Arabia	Jeddah		29903	Human	58	Male	B.1.260	O	Pathogen Genomics Lab King Abdullah University of Science and Technology(KAUST)	Pathogen Genomics Lab King Abdullah University of Science and Technology(KAUST)	Rahul P Salunke, Sharif Hala, Raeece Naeem, Sara Mfarrej, Amit Kumar Subudhi, Amanda Ooi, Luke Esau, Fadwa Alofi, Fathia Ben Rached, Afrah Alsomali, Asim Khogeer, Ahmad Bakur Mahmoud, Anwar Hashem, Naif Almontashiri, Arnab Pain	https://www.gisaid.org/	2020-08-12				306	N	L167T	0.999	1	-1.493	Neutral
2020-04-06	hCoV-19/Austria/Graz-MUG7/2020	EPI_ISL_437203	Europe	Austria	Styria		29903	Human	79	Male	B	O	Diagnostic- and Research Institute of Pathology, Medical University of Graz	Diagnostic- and Research Institute of Pathology, Medical University of Graz	Karl Kashofer, Peter Regitnig, Martin Zacharias, Gregor Gorkiewicz	https://www.gisaid.org/	2020-05-08				307	N	P168Q	0.998	1	-2.71	Deleterious
2020-04-06	hCoV-19/USA/CA-CSMC136/2020	EPI_ISL_475614	North America	USA	California	Los Angeles County	29903	Human	79	Male	B.1	GH	Cedars-Sinai Medical Center, Department of Pathology & Laboratory Medicine, Molecular Pathology Laboratory	Cedars-Sinai Medical Center, Molecular Pathology Laboratory of Department of Pathology & Laboratory Medicine and Genomic Core	Wenjuan Zhang, John Paul Govindavari, Brian Davis, Stephanie Chen, Jong Taek Kim, Jianbo Song, Jean Lopategui, Jasmine T Plummer, Eric Vail	https://www.gisaid.org/	2020-06-23				308	N	F171A	0.013	1	-2.408	Neutral
2020-04-06	hCoV-19/USA/CA-CSMC138/2020	EPI_ISL_475616	North America	USA	California	Los Angeles County	29903	Human	66	Male	B.1	GH	Cedars-Sinai Medical Center, Department of Pathology & Laboratory Medicine, Molecular Pathology Laboratory	Cedars-Sinai Medical Center, Molecular Pathology Laboratory of Department of Pathology & Laboratory Medicine and Genomic Core	Wenjuan Zhang, John Paul Govindavari, Brian Davis, Stephanie Chen, Jong Taek Kim, Jianbo Song, Jean Lopategui, Jasmine T Plummer, Eric Vail	https://www.gisaid.org/	2020-06-23				309	N	Y172E	1	1	-1.308	Neutral
2020-04-06	hCoV-19/USA/CA-CSMC142/2020	EPI_ISL_475621	North America	USA	California	Los Angeles County	29903	Human	49	Female	B.1	GH	Cedars-Sinai Medical Center, Department of Pathology & Laboratory Medicine, Molecular Pathology Laboratory	Cedars-Sinai Medical Center, Molecular Pathology Laboratory of Department of Pathology & Laboratory Medicine and Genomic Core	Wenjuan Zhang, John Paul Govindavari, Brian Davis, Stephanie Chen, Jong Taek Kim, Jianbo Song, Jean Lopategui, Jasmine T Plummer, Eric Vail	https://www.gisaid.org/	2020-06-23				310	N	G214L	0.871	1	-1.237	Neutral
2020-04-06	hCoV-19/USA/CA-CSMC50/2020	EPI_ISL_475663	North America	USA	California	Los Angeles County	29903	Human	90	Male	B.1.1.172	GR	Cedars-Sinai Medical Center, Department of Pathology & Laboratory Medicine, Molecular Pathology Laboratory	Cedars-Sinai Medical Center, Molecular Pathology Laboratory of Department of Pathology & Laboratory Medicine and Genomic Core	Wenjuan Zhang, John Paul Govindavari, Brian Davis, Stephanie Chen, Jong Taek Kim, Jianbo Song, Jean Lopategui, Jasmine T Plummer, Eric Vail	https://www.gisaid.org/	2020-06-23				311	N	G215E	0.995	1	1.039	Neutral
2020-04-06	hCoV-19/USA/NY-Wadsworth-39179-01/2020	EPI_ISL_525654	North America	USA	New York		29822	Human	56	Female	B.1	GH	Wadsworth Center, New York State Department of Health	Wadsworth Center, New York State Department of Health	Kirsten St. George, Daryl M. Lamson, Sara Griesemer, Jonathan Plitnick, Navjot Singh, Matthew D. Shudt, Erica Lasek-Nesselquist	https://www.gisaid.org/	2020-08-31				312	N	D216W	0.452	1	-1.92	Neutral
2020-04-06	hCoV-19/USA/NY-NYCPHL-000153/2020	EPI_ISL_631689	North America	USA	New York	New York City	29782	Human	32	Male	B.1	GH	Lincoln Medical Center	New York City Public Health Laboratory	Jade Wang, et al.	https://www.gisaid.org/	2020-11-11				313	N	A217L	0.998	1	-0.048	Neutral
2020-04-06	hCoV-19/USA/NY-NYCPHL-000154/2020	EPI_ISL_631690	North America	USA	New York	New York City	29782	Human	48	Female	B.1	GH	Lincoln Medical Center	New York City Public Health Laboratory	Jade Wang, et al.	https://www.gisaid.org/	2020-11-11				314	N	L219M	0	1	-0.057	Neutral
2020-04-06	hCoV-19/USA/LA-BIE-SUS3/2020	EPI_ISL_767407	North America	USA	Louisiana	New Orleans	29803	Human	53	Female	B.1	GH	Ochsner Health	BioInfo Experts, LLC	Rebecca Rose, Amy Feehan, David J. Nolan, Sissy Cross, David Moraga Amador, Tong Yang, Luke Caruso, Wayra Navia, Lydia Von Borstel, Xiao Hui Zhou, Julia-Garcia-Diaz, Susanna L. Lamers	https://www.gisaid.org/	2021-01-05				315	N	L221V	0.998	1	0.361	Neutral
2020-04-06	hCoV-19/Malaysia/IMR_WC136734/2020	EPI_ISL_1196930	Asia	Malaysia			29926	Human	68	Male	B.6	O	Institute for Medical Research, Infectious Disease Research Centre, National Institutes of Health, Ministry of Health Malaysia	Institute for Medical Research, Infectious Disease Research Centre, National Institutes of Health, Ministry of Health Malaysia	Suppiah J, Kamel K, Mohd Zawawi Z, Ramly N, Robert F, Thayan R	https://www.gisaid.org/	2021-03-10				316	N	L222M	0.996	1	-0.028	Neutral
2020-04-06	hCoV-19/Colombia/SAN-INS-94514/2020	EPI_ISL_456156	South America	Colombia	Santander	Barrancabermeja	29831	Human	49	Male	B.1.1	GR	Instituto Nacional de Salud - Unidad de Secuenciación y Análisis Genómico	Instituto Nacional de Salud, Universidad Cooperativa de Colombia, Instituto Alexander von Humboldt, Imperial College-London, London School of Hygiene & Tropical Medicine	Katherine Laiton-Donato, Diego A. Álvarez-Díaz, Carlos Franco-Muñoz, Jose A. Usme-Ciro, Gloria Puerto, Nicolas D. Franco-Sierra, Mailyn A.Gonzalez, Zulma M. Cucunubá, Christian Julian Villabona‐Arenas, Liz Villabona-Arenas, Sussy Echeverria, Astrid C. Flórez, Sergio Gomez-Rangel, Luz Dary Rodriguez, Juliana Barbosa, Erika Ospitia, Diana Marcela Walteros-Acero, Martha Lucia Ospina Martinez, Marcel…	https://www.gisaid.org/	2020-06-02				317	N	S232N	0.002	1	-0.492	Neutral
2020-04-06	hCoV-19/Mexico/CMX-INER-0028/2020	EPI_ISL_837630	North America	Mexico	Mexico City		29835	Human	39	Male	B.1.609	G	Instituto Nacional de Enfermedades Respiratorias (INER)	Instituto Nacional de Enfermedades Respiratorias (INER)	Celia Boukadida, Margarita Matías-Florentino, Alma Rincón-Rubio, Hector Esteban Paz-Juárez, Olivia Briceño, Edgar Sevilla-Reyes, Fidencio Mejía-Nepomuceno, Mario Mújica-Sánchez, Eduardo Becerril-Vargas, José Arturo Martínez-Orozco, Alejandra Hernández-Terán, Jorge Salas-Hernández, Santiago Ávila-Ríos, Joel Armando Vázquez-Pérez	https://www.gisaid.org/	2021-01-18				318	N	E253K	0.998	1	-0.349	Neutral
2020-04-07	hCoV-19/USA/CA-CSMC54/2020	EPI_ISL_475667	North America	USA	California	Los Angeles County	29903	Human	98	Male	B.1.320	GH	Cedars-Sinai Medical Center, Department of Pathology & Laboratory Medicine, Molecular Pathology Laboratory	Cedars-Sinai Medical Center, Molecular Pathology Laboratory of Department of Pathology & Laboratory Medicine and Genomic Core	Wenjuan Zhang, John Paul Govindavari, Brian Davis, Stephanie Chen, Jong Taek Kim, Jianbo Song, Jean Lopategui, Jasmine T Plummer, Eric Vail	https://www.gisaid.org/	2020-06-23				319	N	A254L	1	1	-0.539	Neutral
2020-04-07	hCoV-19/USA/NY-Wadsworth-41104-01/2020	EPI_ISL_525658	North America	USA	New York		29822	Human	67	Male	B.1	GH	Wadsworth Center, New York State Department of Health	Wadsworth Center, New York State Department of Health	Kirsten St. George, Daryl M. Lamson, Sara Griesemer, Jonathan Plitnick, Navjot Singh, Matthew D. Shudt, Erica Lasek-Nesselquist	https://www.gisaid.org/	2020-08-31				320	N	K256L	0.003	1	-3.137	Deleterious
2020-04-07	hCoV-19/USA/NY-NYCPHL-000155/2020	EPI_ISL_631691	North America	USA	New York	New York City	29673	Human	90	Male	B.1	GH	NYC HH Lincoln Medical And Mental Health Center	New York City Public Health Laboratory	Jade Wang, et al.	https://www.gisaid.org/	2020-11-11				321	N	K261L	0.996	1	-5.204	Deleterious
2020-04-07	hCoV-19/Malaysia/UNIMAS-0694/2020	EPI_ISL_718137	Asia	Malaysia	Sarawak		29877	Human	70	Male	B	L	Ministry of Health Hospitals	Institute of Health and Community Medicine	David Perera, Ooi Mong How, Chua Hock Hin, Tonnii Sia Loong Loong, Wong Jyn Shan, Wong Kiing Aik, Chan Chia Jui	https://www.gisaid.org/	2020-12-21				322	N	N11R	0.875	1	-0.048	Neutral
2020-04-07	hCoV-19/CzechRepublic/FNHK-04402/2020	EPI_ISL_895836	Europe	Czech Republic			29903	Human	73	Male	B.1	O	Molecular biology division, Institute of Clinical Biochemistry and Diagnostics, Charles University, Faculty of Medicine in Hradec Králové and University Hospital Hradec Králové	Molecular biology division, Institute of Clinical Biochemistry and Diagnostics, Charles University, Faculty of Medicine in Hradec Králové and University Hospital Hradec Králové	Helena Kovaříková, Petr Brož, Ivana Baranová, Kateřina Hrochová, Tereza Baťková, Jitka Novotná, Kateřina Pehlíková, Vladimír Palička. Cooperation project with BioVendor-R&D and bioinformatics company BIOXSYS s r.o.	https://www.gisaid.org/	2021-01-29				323	N	G25D	0.752	1	0.165	Neutral
2020-04-07	hCoV-19/USA/CA-CSMC98/2020	EPI_ISL_475715	North America	USA	California	Los Angeles County	29903	Human	80	Female	B.1	GH	Cedars-Sinai Medical Center, Department of Pathology & Laboratory Medicine, Molecular Pathology Laboratory	Cedars-Sinai Medical Center, Molecular Pathology Laboratory of Department of Pathology & Laboratory Medicine and Genomic Core	Wenjuan Zhang, John Paul Govindavari, Brian Davis, Stephanie Chen, Jong Taek Kim, Jianbo Song, Jean Lopategui, Jasmine T Plummer, Eric Vail	https://www.gisaid.org/	2020-06-23				324	N	E31D	0.85	1	0.171	Neutral
2020-04-07	hCoV-19/Mexico/CMX-INER-0032/2020	EPI_ISL_837634	North America	Mexico	Mexico City		29823	Human	45	Female	B.1.609	G	Instituto Nacional de Enfermedades Respiratorias (INER)	Instituto Nacional de Enfermedades Respiratorias (INER)	Celia Boukadida, Margarita Matías-Florentino, Alma Rincón-Rubio, Hector Esteban Paz-Juárez, Olivia Briceño, Edgar Sevilla-Reyes, Fidencio Mejía-Nepomuceno, Mario Mújica-Sánchez, Eduardo Becerril-Vargas, José Arturo Martínez-Orozco, Alejandra Hernández-Terán, Jorge Salas-Hernández, Santiago Ávila-Ríos, Joel Armando Vázquez-Pérez	https://www.gisaid.org/	2021-01-18				325	N	K65R	0.521	1	-0.351	Neutral
2020-04-07	hCoV-19/Zambia/ZMB-1241/2020	EPI_ISL_977357	Africa	Zambia	Lusaka		29738	Human	58	Male	A	S	University of Zambia, School of Veterinary Medicine	UNZAVET and PATH	Mulenga Mwenda-Chimfwembe, Ngonda Saasa, Daniel Bridges	https://www.gisaid.org/	2021-02-11				326	N	S79T	0.721	1	-0.719	Neutral
2020-04-08	hCoV-19/Italy/PIE-SLL-NZ147/2020	EPI_ISL_569885	Europe	Italy	Piedmont	Turin	29873	Human	96	Male	B.1.1.1	GR	Amedeo di savoia	Crosetto lab, Karolinska Institutet, SciLifeLab	Michele Simonetti, Maria Grazia Milia, Luuk Harbers, Ning Zhang, Anna Sapino, Valeria Ghisetti, Nicola Crosetto	https://www.gisaid.org/	2020-10-03				327	N	P80K	0.995	1	0.231	Neutral
2020-04-08	hCoV-19/Austria/Graz-MUG8/2020	EPI_ISL_437298	Europe	Austria	Styria		29903	Human	92	Female	B.1.465	O	Diagnostic- and Research Institute of Pathology, Medical University of Graz	Diagnostic- and Research Institute of Pathology, Medical University of Graz	Karl Kashofer, Peter Regitnig, Martin Zacharias, Gregor Gorkiewicz	https://www.gisaid.org/	2020-05-08				328	N	I94V	0.996	1	-0.188	Neutral
2020-04-08	hCoV-19/Brazil/SP-138/2020	EPI_ISL_468305	South America	Brazil	São Paulo	Diadema	29865	Human	69	Male	B.1.1.28	GR	Centro de Vigilancia a Saude de Diadema	Instituto Adolfo Lutz, Interdiciplinary Procedures Center, Strategic Laboratory	Claudio Tavares Sacchi, Claudia Regina Gonçalves, Erica Valessa Ramos Gomes	https://www.gisaid.org/	2020-06-16				329	N	D103E	1	1	0.091	Neutral
2020-04-08	hCoV-19/Brazil/SP-140/2020	EPI_ISL_468307	South America	Brazil	São Paulo	Diadema	29842	Human	66	Male	B.1.1.28	GR	Centro de Vigilancia a Saude de Diadema	Instituto Adolfo Lutz, Interdiciplinary Procedures Center, Strategic Laboratory	Claudio Tavares Sacchi, Claudia Regina Gonçalves, Erica Valessa Ramos Gomes	https://www.gisaid.org/	2020-06-16				330	N	D128E	0.521	1	-0.377	Neutral
2020-04-08	hCoV-19/USA/NY-NYCPHL-000160/2020	EPI_ISL_631696	North America	USA	New York	New York City	29782	Human	80	Female	B.1	GH	Flushing Hospital Medical Center	New York City Public Health Laboratory	Jade Wang, et al.	https://www.gisaid.org/	2020-11-11				331	N	A152N	1	1	2.083	Neutral
2020-04-08	hCoV-19/USA/NY-NYCPHL-000161/2020	EPI_ISL_631697	North America	USA	New York	New York City	29782	Human	61	Male	B.1	GH	Jamaica Hospital Medical Center	New York City Public Health Laboratory	Jade Wang, et al.	https://www.gisaid.org/	2020-11-11				332	N	T166A	0.452	1	-0.457	Neutral
2020-04-08	hCoV-19/USA/NY-NYCPHL-000162/2020	EPI_ISL_631698	North America	USA	New York	New York City	29782	Human	63	Male	B.1	GH	Jamaica Hospital Medical Center	New York City Public Health Laboratory	Jade Wang, et al.	https://www.gisaid.org/	2020-11-11				333	N	A217T	0.002	1	-0.212	Neutral
2020-04-08	hCoV-19/Bangladesh/110/2020	EPI_ISL_600429	Asia	Bangladesh	Barishal		29297	Human	unknown	Male	None	O	Institute of Epidemiology Disease Control And Research	Institute for Developing Science and Health Initiatives	Lauren Cowley, Mokibul Hassan Afrad, Sadia Isfat Ara Rahman, Md. Mahfuz-Al-mamun, Firadausi Qadri, Tahmina Shirin	https://www.gisaid.org/	2020-10-27				334	N	Q229A	0.998	1	-0.583	Neutral
2020-04-08	hCoV-19/Mexico/CMX-INER-0033/2020	EPI_ISL_837635	North America	Mexico	Mexico City		29850	Human	41	Female	B.1	G	Instituto Nacional de Enfermedades Respiratorias (INER)	Instituto Nacional de Enfermedades Respiratorias (INER)	Celia Boukadida, Margarita Matías-Florentino, Alma Rincón-Rubio, Hector Esteban Paz-Juárez, Olivia Briceño, Edgar Sevilla-Reyes, Fidencio Mejía-Nepomuceno, Mario Mújica-Sánchez, Eduardo Becerril-Vargas, José Arturo Martínez-Orozco, Alejandra Hernández-Terán, Jorge Salas-Hernández, Santiago Ávila-Ríos, Joel Armando Vázquez-Pérez	https://www.gisaid.org/	2021-01-18				335	N	A267N	0.002	1	1.057	Neutral
2020-04-08	hCoV-19/Mexico/CMX-INER-0037/2020	EPI_ISL_837639	North America	Mexico	Mexico City		29874	Human	59	Male	B.1.609	G	Instituto Nacional de Enfermedades Respiratorias (INER)	Instituto Nacional de Enfermedades Respiratorias (INER)	Celia Boukadida, Margarita Matías-Florentino, Alma Rincón-Rubio, Hector Esteban Paz-Juárez, Olivia Briceño, Edgar Sevilla-Reyes, Fidencio Mejía-Nepomuceno, Mario Mújica-Sánchez, Eduardo Becerril-Vargas, José Arturo Martínez-Orozco, Alejandra Hernández-Terán, Jorge Salas-Hernández, Santiago Ávila-Ríos, Joel Armando Vázquez-Pérez	https://www.gisaid.org/	2021-01-18				336	N	D297E	0.998	1	-0.017	Neutral
2020-04-08	hCoV-19/Mexico/GRO-IBT-IMSS-08/2020	EPI_ISL_955244	North America	Mexico	Guerrero		29848	Human	59	Male	B.1.1	GR	UMF 26 ACAPULCO	BIOBANCO / COCTI	Borja-Aburto VH, Grajales-Muñiz C, Santacruz Tinoco CE, Rojas-Mendoza T, Ochoa Carrera LA, Sánchez A, Grande R, Isa P, Taboada B, López S, Arias C, Muñoz-Medina JE	https://www.gisaid.org/	2021-02-08				337	N	N345S	0.999	1	-1.82	Neutral
2020-04-09	hCoV-19/Colombia/MET-INS-95637/2020	EPI_ISL_498164	South America	Colombia	Meta	Villavicencio	29782	Human	62	Male	B.1.1	GR	Instituto Nacional de Salud, Bogotá, Colombia	Instituto Nacional de Salud, Bogotá, Colombia	Katherine Laiton-Donato, Diego A. Álvarez-Díaz, Carlos Franco-Muñoz, Jonathan Reales, Diego Andrés Prada, Jose A. Usme-Ciro, Nicolas D. Franco-Sierra, Zulma M. Cucunubá, Christian Julian Villabona‐Arenas, Liz Villabona-Arenas, Sussy Echeverria, Astrid C. Flórez, Carolina Ferro, Diana Marcela Walteros-Acero, Franklin Prieto, Carlos Andrés Durán, Martha Lucia Ospina Martinez, Marcela Mercado-Reyes	https://www.gisaid.org/	2020-07-27				338	N	Q349N	0.854	1	-0.569	Neutral
2020-04-09	hCoV-19/Colombia/RIS-INS-95663/2020	EPI_ISL_498165	South America	Colombia	Risaralda	Pereira	29782	Human	70	Male	B.1	G	Instituto Nacional de Salud, Bogotá, Colombia	Instituto Nacional de Salud, Bogotá, Colombia	Katherine Laiton-Donato, Diego A. Álvarez-Díaz, Carlos Franco-Muñoz, Jonathan Reales, Diego Andrés Prada, Jose A. Usme-Ciro, Nicolas D. Franco-Sierra, Zulma M. Cucunubá, Christian Julian Villabona‐Arenas, Liz Villabona-Arenas, Sussy Echeverria, Astrid C. Flórez, Carolina Ferro, Diana Marcela Walteros-Acero, Franklin Prieto, Carlos Andrés Durán, Martha Lucia Ospina Martinez, Marcela Mercado-Reyes	https://www.gisaid.org/	2020-07-27				339	N	T379S	0.452	1	0.546	Neutral
2020-04-09	hCoV-19/USA/NY-NYCPHL-000338/2020	EPI_ISL_631850	North America	USA	New York	New York City	29782	Human	62	Male	B.1	GH	Jamaica Hospital Medical Center	New York City Public Health Laboratory	Jade Wang, et al.	https://www.gisaid.org/	2020-11-11				340	N	A381P	0.752	1	0.671	Neutral
2020-04-09	hCoV-19/Mexico/CMX-InDRE-98/2020	EPI_ISL_872088	North America	Mexico	Mexico City	Chimalhuacan	29884	Human	65	Male	B.1	G	Instituto de Diagnostico y Referencia Epidemiologicos (INDRE)	Instituto de Diagnostico y Referencia Epidemiologicos (INDRE)	Fabiola Garces-Ayala, Gisela Barrera-Badillo , Abril Rodriguez-Maldonado, Claudia Wong-Arambula , Natividad Cruz-Ortiz, Tatiana Nunez-Garcia, Dayanira Arellano-Suarez, Adnan-Araiza Rodríguez, Edgar Mendieta-Condado, Lucia Hernandez-Rivas, Irma Lopez-Martinez, Ernesto Ramirez-Gonzalez.	https://www.gisaid.org/	2021-01-25				341	N	G321C	0.852	1	-0.711	Neutral
2020-04-09	hCoV-19/Turkey/VETAL1902_1/2020	EPI_ISL_435057	Europe	Turkey	Adıyaman		30093	Human	80	Male	B.1.1	GR	T.C. Sağlık Bakanlığı Adıyaman İl Sağlık Müdürlüğü Adıyaman Eğitim Ve Araştırma Hastanesi	VETAL Animal Health Products Company, BSL3+ Production Laboratuary, Turkey	Mehmet Turgut, Muhittin Önderci, Fatma Nilay Tutak, Abidin Ercan Yonucu, Murat Dönen, Haluk Uluca, Fethiye Sevimli, O. Ugur Sezerman	https://www.gisaid.org/	2020-05-02				342	N	T263N	0.002	1	-3.215	Deleterious
2020-04-09	hCoV-19/Austria/Graz-MUG9/2020	EPI_ISL_437299	Europe	Austria	Styria		29903	Human	85	Male	B.1.465	O	Diagnostic- and Research Institute of Pathology, Medical University of Graz	Diagnostic- and Research Institute of Pathology, Medical University of Graz	Karl Kashofer, Peter Regitnig, Martin Zacharias, Gregor Gorkiewicz	https://www.gisaid.org/	2020-05-08				343	N	H145Q	0.995	1	-0.244	Neutral
2020-04-09	hCoV-19/Belgium/20A44/2020	EPI_ISL_452149	Europe	Belgium	Brussels		29827	Human	66	Male	B.1.321	GH	CUB Hopital Erasme Laboratoire d'Anatomie Pathologique	CUB Hopital Erasme Laboratoire d'Anatomie Pathologique	Isabelle Salmon, Nicky D'Haene	https://www.gisaid.org/	2020-05-26				344	N	R32H	0.996	1	-0.995	Neutral
2020-04-09	hCoV-19/USA/NY-Wadsworth-46315-01/2020	EPI_ISL_525677	North America	USA	New York		29822	Human	77	Female	B.1	GH	Wadsworth Center, New York State Department of Health	Wadsworth Center, New York State Department of Health	Kirsten St. George, Daryl M. Lamson, Sara Griesemer, Jonathan Plitnick, Navjot Singh, Matthew D. Shudt, Erica Lasek-Nesselquist	https://www.gisaid.org/	2020-08-31				345	N	I351T	0.841	1	1.275	Neutral
2020-04-09	hCoV-19/USA/NY-NYCPHL-000158/2020	EPI_ISL_631694	North America	USA	New York	New York City	29782	Human	45	Male	B.1	GH	OCME Office Of Chief Medical Examiner	New York City Public Health Laboratory	Jade Wang, et al.	https://www.gisaid.org/	2020-11-11				346	N	G212S	0.758	1	1.465	Neutral
2020-04-09	hCoV-19/USA/NY-NYCPHL-000163/2020	EPI_ISL_631699	North America	USA	New York	New York City	29782	Human	75	Female	B	V	Flushing Hospital Medical Center	New York City Public Health Laboratory	Jade Wang, et al.	https://www.gisaid.org/	2020-11-11				347	N	G214V	0.955	1	-0.67	Neutral
2020-04-09	hCoV-19/USA/NY-NYCPHL-000164/2020	EPI_ISL_631700	North America	USA	New York	New York City	29782	Human	81	Female	B.1.332	GH	Flushing Hospital Medical Center	New York City Public Health Laboratory	Jade Wang, et al.	https://www.gisaid.org/	2020-11-11				348	N	G129S	0.996	1	-3.583	Deleterious
2020-04-09	hCoV-19/USA/NY-NYCPHL-000165/2020	EPI_ISL_631701	North America	USA	New York	New York City	29782	Human	85	Male	B.1	GH	Flushing Hospital Medical Center	New York City Public Health Laboratory	Jade Wang, et al.	https://www.gisaid.org/	2020-11-11				349	N	P46S	0.456	1	-1.589	Neutral
2020-04-09	hCoV-19/Indonesia/JI-ITDua-2858NTv/2020	EPI_ISL_759965	Asia	Indonesia	East Java	Surabaya	29870	Human	46	Male	B.1.470	GH	RSUD Dr. Soetomo	Institute of Tropical Disease, Universitas Airlangga	Rima R Prasetya, Krisnoadi Rahardjo, Aldise M Nastri, Jezzy R Dewantari, Joni Wahyuhadi, Gatot Soegiarto, Laksmi Wulandari, Resti Yudhawati, Yasuko Mori, Soetjipto, Kazufumi Shimizu ,Maria I Lusida	https://www.gisaid.org/	2021-01-04				350	N	M1W	0.752	1	0.018	Neutral
2020-04-10	hCoV-19/Brazil/SP-181/2020	EPI_ISL_523976	South America	Brazil	São Paulo	São Paulo	29835	Human	64	Male	B.1.1.33	GR	Hospital Municipal do Tatuape Carmino Caricchio	Instituto Adolfo Lutz, Interdiciplinary Procedures Center, Strategic Laboratory	Claudio Tavares Sacchi, Claudia Regina Gonçalves, Erica Valessa Ramos Gomes	https://www.gisaid.org/	2020-08-27				351	N	K372N	0.002	1	-1.625	Neutral
2020-04-10	hCoV-19/Brazil/SP-182/2020	EPI_ISL_523977	South America	Brazil	São Paulo	São Paulo	29835	Human	40	Male	B.1.1.28	GR	Hosp. Municipal Prof. Dr. Alípio Corrêa Netto	Instituto Adolfo Lutz, Interdiciplinary Procedures Center, Strategic Laboratory	Claudio Tavares Sacchi, Claudia Regina Gonçalves, Erica Valessa Ramos Gomes	https://www.gisaid.org/	2020-08-27				352	N	T166I	1	1	-0.849	Neutral
2020-04-10	hCoV-19/Brazil/SP-195/2020	EPI_ISL_523978	South America	Brazil	São Paulo	São Paulo	29850	Human	77	Male	B.1.1.28	GR	Hospital do Servidor Público Estadual Francisco Morato de Oliveira	Instituto Adolfo Lutz, Interdiciplinary Procedures Center, Strategic Laboratory	Claudio Tavares Sacchi, Claudia Regina Gonçalves, Erica Valessa Ramos Gomes	https://www.gisaid.org/	2020-08-27				353	N	E378Q	0.971	1	0.003	Neutral
2020-04-10	hCoV-19/Brazil/SP-200/2020	EPI_ISL_523981	South America	Brazil	São Paulo	São Paulo	29831	Human	83	Male	B.1.1.28	GR	Hospital Sao Paulo de Ensino da Unifesp	Instituto Adolfo Lutz, Interdiciplinary Procedures Center, Strategic Laboratory	Claudio Tavares Sacchi, Claudia Regina Gonçalves, Erica Valessa Ramos Gomes	https://www.gisaid.org/	2020-08-27				354	N	S201I	0.998	1	-2.606	Deleterious
2020-04-10	hCoV-19/Mexico/YUC-InDRE-95/2020	EPI_ISL_861419	North America	Mexico	Yucatan		29874	Human	38	Female	B.1	G	Instituto de Diagnostico y Referencia Epidemiologicos (INDRE)	Instituto de Diagnostico y Referencia Epidemiologicos (INDRE)	Fabiola Garces-Ayala, Gisela Barrera-Badillo , Abril Rodriguez-Maldonado, Claudia Wong-Arambula , Natividad Cruz-Ortiz, Tatiana Nunez-Garcia, Dayanira Arellano-Suarez, Adnan-Araiza Rodríguez, Edgar Mendieta-Condado, Lucia Hernandez-Rivas, Irma Lopez-Martinez, Ernesto Ramirez-Gonzalez.	https://www.gisaid.org/	2021-01-22				355	N	A381V	0.005	1	-0.933	Neutral
2020-04-10	hCoV-19/Belgium/20A47/2020	EPI_ISL_452150	Europe	Belgium	Brussels		29846	Human	76	Male	B.1.1.1	GR	CUB Hopital Erasme Laboratoire d'Anatomie Pathologique	CUB Hopital Erasme Laboratoire d'Anatomie Pathologique	Prof. Isabelle Salmon, Dr Nicky D'Haene	https://www.gisaid.org/	2020-05-26				356	N	Q306L	0.997	1	-3.878	Deleterious
2020-04-10	hCoV-19/Brazil/SP-606/2020	EPI_ISL_471548	South America	Brazil	São Paulo	São Paulo	29839	Human	57	Male	B.1.1.28	GR	Hospital do Servidor Público Estadual Francisco Morato de Oliveira	Instituto Adolfo Lutz, Interdiciplinary Procedures Center, Strategic Laboratory	Claudio Tavares Sacchi, Claudia Regina Gonçalves, Erica Valessa Ramos Gomes	https://www.gisaid.org/	2020-06-22				357	N	R40C	0.934	1	-2.47	Neutral
2020-04-10	hCoV-19/Brazil/SP-545/2020	EPI_ISL_471551	South America	Brazil	São Paulo	São Paulo	29833	Human	80	Female	B.1.1.33	GR	Hospital Sao Paulo de Ensino da Unifesp	Instituto Adolfo Lutz, Interdiciplinary Procedures Center, Strategic Laboratory	Claudio Tavares Sacchi, Claudia Regina Gonçalves, Erica Valessa Ramos Gomes	https://www.gisaid.org/	2020-06-22				358	N	Q7K	0.049	1	-0.029	Neutral
2020-04-10	hCoV-19/USA/NY-WC-46318-01/2020	EPI_ISL_525678	North America	USA	New York		29834	Human	92	Female	B.1	GH	Wadsworth Center, New York State Department of Health	Wadsworth Center, New York State Department of Health	Kirsten St. George, Daryl M. Lamson, Sara Griesemer, Jonathan Plitnick, Navjot Singh, Matthew D. Shudt, Erica Lasek-Nesselquist	https://www.gisaid.org/	2020-08-31				359	N	G238V	0.871	1	-1.237	Neutral
2020-04-10	hCoV-19/USA/NY-NYCPHL-000167/2020	EPI_ISL_631703	North America	USA	New York	New York City	29782	Human	77	Male	B.1	GH	Jamaica Hospital Medical Center	New York City Public Health Laboratory	Jade Wang, et al.	https://www.gisaid.org/	2020-11-11				360	N	S33I	0.184	1	-1.372	Neutral
2020-04-10	hCoV-19/USA/NY-NYCPHL-000168/2020	EPI_ISL_631704	North America	USA	New York	New York City	29782	Human	79	Male	B.1	GH	Jamaica Hospital Medical Center	New York City Public Health Laboratory	Jade Wang, et al.	https://www.gisaid.org/	2020-11-11				361	N	M411I	0.867	1	0.154	Neutral
2020-04-10	hCoV-19/Mexico/CMX-INER-0040/2020	EPI_ISL_837606	North America	Mexico	Mexico City		29874	Human	43	Male	B.1	GH	Instituto Nacional de Enfermedades Respiratorias (INER)	Instituto Nacional de Enfermedades Respiratorias (INER)	Celia Boukadida, Margarita Matías-Florentino, Alma Rincón-Rubio, Hector Esteban Paz-Juárez, Olivia Briceño, Edgar Sevilla-Reyes, Fidencio Mejía-Nepomuceno, Mario Mújica-Sánchez, Eduardo Becerril-Vargas, José Arturo Martínez-Orozco, Alejandra Hernández-Terán, Jorge Salas-Hernández, Santiago Ávila-Ríos, Joel Armando Vázquez-Pérez	https://www.gisaid.org/	2021-01-18				362	N	S197T	0.986	1	-0.729	Neutral
2020-04-10	hCoV-19/Mexico/CMX-INER-0039/2020	EPI_ISL_837641	North America	Mexico	Mexico City		29815	Human	70	Female	B.1.1	GR	Instituto Nacional de Enfermedades Respiratorias (INER)	Instituto Nacional de Enfermedades Respiratorias (INER)	Celia Boukadida, Margarita Matías-Florentino, Alma Rincón-Rubio, Hector Esteban Paz-Juárez, Olivia Briceño, Edgar Sevilla-Reyes, Fidencio Mejía-Nepomuceno, Mario Mújica-Sánchez, Eduardo Becerril-Vargas, José Arturo Martínez-Orozco, Alejandra Hernández-Terán, Jorge Salas-Hernández, Santiago Ávila-Ríos, Joel Armando Vázquez-Pérez	https://www.gisaid.org/	2021-01-18				363	N	T334I	1	1	-2.72	Deleterious
2020-04-10	hCoV-19/Mexico/CMX-INER-0042/2020	EPI_ISL_837643	North America	Mexico	Mexico City		29833	Human	42	Male	B.1.1	GR	Instituto Nacional de Enfermedades Respiratorias (INER)	Instituto Nacional de Enfermedades Respiratorias (INER)	Celia Boukadida, Margarita Matías-Florentino, Alma Rincón-Rubio, Hector Esteban Paz-Juárez, Olivia Briceño, Edgar Sevilla-Reyes, Fidencio Mejía-Nepomuceno, Mario Mújica-Sánchez, Eduardo Becerril-Vargas, José Arturo Martínez-Orozco, Alejandra Hernández-Terán, Jorge Salas-Hernández, Santiago Ávila-Ríos, Joel Armando Vázquez-Pérez	https://www.gisaid.org/	2021-01-18				364	N	N48S	0.262	1	0.135	Neutral
2020-04-11	hCoV-19/USA/CA-CSMC115/2020	EPI_ISL_475591	North America	USA	California	Los Angeles County	29903	Human	92	Male	B.1	GH	Cedars-Sinai Medical Center, Department of Pathology & Laboratory Medicine, Molecular Pathology Laboratory	Cedars-Sinai Medical Center, Molecular Pathology Laboratory of Department of Pathology & Laboratory Medicine and Genomic Core	Wenjuan Zhang, John Paul Govindavari, Brian Davis, Stephanie Chen, Jong Taek Kim, Jianbo Song, Jean Lopategui, Jasmine T Plummer, Eric Vail	https://www.gisaid.org/	2020-06-23				365	N	S232T	0.995	1	-0.758	Neutral
2020-04-11	hCoV-19/Brazil/SP-176/2020	EPI_ISL_523972	South America	Brazil	São Paulo	São Paulo	29831	Human	76	Female	B.1	G	Hospital do Servidor Público Estadual Francisco Morato de Oliveira	Instituto Adolfo Lutz, Interdiciplinary Procedures Center, Strategic Laboratory	Claudio Tavares Sacchi, Claudia Regina Gonçalves, Erica Valessa Ramos Gomes	https://www.gisaid.org/	2020-08-27				366	N	Q418L	0	1	0.391	Neutral
2020-04-11	hCoV-19/USA/CA-UCI-070/2020	EPI_ISL_2443757	North America	USA	California		29873	Human	64	Male	B.1	GH	Orange County Public Health Laboratory	University of California, Irvine	Amanda N. Pinski, Ilhem Messaoudi	https://www.gisaid.org/	2021-06-07				367	N	G238S	1	1	0.851	Neutral
2020-04-11	hCoV-19/USA/NY-Wadsworth-46320-01/2020	EPI_ISL_525680	North America	USA	New York		29834	Human	80	Male	B.1	GH	Wadsworth Center, New York State Department of Health	Wadsworth Center, New York State Department of Health	Kirsten St. George, Daryl M. Lamson, Sara Griesemer, Jonathan Plitnick, Navjot Singh, Matthew D. Shudt, Erica Lasek-Nesselquist	https://www.gisaid.org/	2020-08-31				368	N	K266I	0.867	1	-4.58	Deleterious
2020-04-11	hCoV-19/USA/NY-NYCPHL-000169/2020	EPI_ISL_631705	North America	USA	New York	New York City	29773	Human	79	Female	B.1	GH	Jamaica Hospital Medical Center	New York City Public Health Laboratory	Jade Wang, et al.	https://www.gisaid.org/	2020-11-11				369	N	K256R	0.995	1	-0.808	Neutral
2020-04-11	hCoV-19/USA/NY-NYCPHL-000170/2020	EPI_ISL_631706	North America	USA	New York	New York City	29782	Human	80	Male	B.1	GH	Jamaica Hospital Medical Center	New York City Public Health Laboratory	Jade Wang, et al.	https://www.gisaid.org/	2020-11-11				370	N	I304V	0.184	1	-0.499	Neutral
2020-04-11	hCoV-19/USA/NY-NYCPHL-000172/2020	EPI_ISL_631708	North America	USA	New York	New York City	29782	Human	78	Male	B.1	GH	Flushing Hospital Medical Center	New York City Public Health Laboratory	Jade Wang, et al.	https://www.gisaid.org/	2020-11-11				371	N	M210T	0.867	1	0.466	Neutral
2020-04-11	hCoV-19/USA/NY-NYCPHL-000238/2020	EPI_ISL_631767	North America	USA	New York	New York City	29782	Human	78	Male	B.1.1	GR	Jamaica Hospital Medical Center	New York City Public Health Laboratory	Jade Wang, et al.	https://www.gisaid.org/	2020-11-11				372	N	S187P	0	1	-1.352	Neutral
2020-04-11	hCoV-19/USA/NY-NYCPHL-000241/2020	EPI_ISL_631768	North America	USA	New York	New York City	29782	Human	89	Female	B.1	GH	Jamaica Hospital Medical Center	New York City Public Health Laboratory	Jade Wang, et al.	https://www.gisaid.org/	2020-11-11				373	N	A308S	1	1	-1.927	Neutral
2020-04-11	hCoV-19/USA/NY-NYCPHL-000242/2020	EPI_ISL_631769	North America	USA	New York	New York City	29782	Human	86	Female	B.1	GH	Flushing Hospital Medical Center	New York City Public Health Laboratory	Jade Wang, et al.	https://www.gisaid.org/	2020-11-11				374	N	V324I	O.995	1	-0.344	Neutral
2020-04-11	hCoV-19/USA/CA-CSMC93/2020	EPI_ISL_475710	North America	USA	California	Los Angeles County	29903	Human	81	Female	B.1	GH	Cedars-Sinai Medical Center, Department of Pathology & Laboratory Medicine, Molecular Pathology Laboratory	Cedars-Sinai Medical Center, Molecular Pathology Laboratory of Department of Pathology & Laboratory Medicine and Genomic Core	Wenjuan Zhang, John Paul Govindavari, Brian Davis, Stephanie Chen, Jong Taek Kim, Jianbo Song, Jean Lopategui, Jasmine T Plummer, Eric Vail	https://www.gisaid.org/	2020-06-23				375	N	W330L	0.999	1	-1.011	Neutral
2020-04-11	hCoV-19/USA/NY-WC-46317-01/2020	EPI_ISL_529036	North America	USA	New York		29834	Human	88	Female	B.1	GH	Wadsworth Center, New York State Department of Health	Wadsworth Center, New York State Department of Health	Kirsten St. George, Daryl M. Lamson, Sara Griesemer, Jonathan Plitnick, Navjot Singh, Matthew D. Shudt, Erica Lasek-Nesselquist	https://www.gisaid.org/	2020-09-09				376	N	R177K	0.997	1	-1.325	Neutral
2020-04-11	hCoV-19/Mexico/CMX-INER-0045/2020	EPI_ISL_837646	North America	Mexico	Mexico City		29890	Human	56	Male	B.1.1	GR	Instituto Nacional de Enfermedades Respiratorias (INER)	Instituto Nacional de Enfermedades Respiratorias (INER)	Celia Boukadida, Margarita Matías-Florentino, Alma Rincón-Rubio, Hector Esteban Paz-Juárez, Olivia Briceño, Edgar Sevilla-Reyes, Fidencio Mejía-Nepomuceno, Mario Mújica-Sánchez, Eduardo Becerril-Vargas, José Arturo Martínez-Orozco, Alejandra Hernández-Terán, Jorge Salas-Hernández, Santiago Ávila-Ríos, Joel Armando Vázquez-Pérez	https://www.gisaid.org/	2021-01-18				377	N	P344L	0.008	1	-5.604	Deleterious
2020-04-12	hCoV-19/Brazil/SP-500/2020	EPI_ISL_468315	South America	Brazil	São Paulo	São Paulo	29843	Human	33	Female	B.1.1.28	GR	Hospital Municipal do Tatuape Carmino Caricchio	Instituto Adolfo Lutz, Interdiciplinary Procedures Center, Strategic Laboratory	Claudio Tavares Sacchi, Claudia Regina Gonçalves, Erica Valessa Ramos Gomes	https://www.gisaid.org/	2020-06-16				378	ORF1a	T1001I	0.995	551	0.079	Neutral
2020-04-12	hCoV-19/USA/CA-CSMC137/2020	EPI_ISL_475615	North America	USA	California	Los Angeles County	29903	Human	90	Female	B.1	GH	Cedars-Sinai Medical Center, Department of Pathology & Laboratory Medicine, Molecular Pathology Laboratory	Cedars-Sinai Medical Center, Molecular Pathology Laboratory of Department of Pathology & Laboratory Medicine and Genomic Core	Wenjuan Zhang, John Paul Govindavari, Brian Davis, Stephanie Chen, Jong Taek Kim, Jianbo Song, Jean Lopategui, Jasmine T Plummer, Eric Vail	https://www.gisaid.org/	2020-06-23				379	ORF1a	A1708D	1	547	-2.568	Deleterious
2020-04-12	hCoV-19/USA/CA-CSMC140/2020	EPI_ISL_475619	North America	USA	California	Los Angeles County	29903	Human	92	Male	B.1	GH	Cedars-Sinai Medical Center, Department of Pathology & Laboratory Medicine, Molecular Pathology Laboratory	Cedars-Sinai Medical Center, Molecular Pathology Laboratory of Department of Pathology & Laboratory Medicine and Genomic Core	Wenjuan Zhang, John Paul Govindavari, Brian Davis, Stephanie Chen, Jong Taek Kim, Jianbo Song, Jean Lopategui, Jasmine T Plummer, Eric Vail	https://www.gisaid.org/	2020-06-23				380	ORF1a	I2230T	0.014	543	-0.728	Neutral
2020-04-12	hCoV-19/Italy/FVG-ICGEB-bal16/2020	EPI_ISL_479618	Europe	Italy	Friuli Venezia Giulia		29865	Human	59	Male	B.1	G	Laboratory of Molecular Virology of the International Centre for Genetic Engineering and Biotechnology (ICGEB)	ARGO Open Lab Platform for Genome Sequencing	Licastro, D, Rajasekharan S, Dal Monego S, Segat L, D'Agaro P, Salton F, Confalonieri P, Confalonieri M, Marcello A	https://www.gisaid.org/	2020-06-30				381	ORF1a	T265I	0.971	341	-0.841	Neutral
2020-04-12	hCoV-19/Italy/FVG-ICGEB-atr18/2020	EPI_ISL_479619	Europe	Italy	Friuli Venezia Giulia		29863	Human	59	Male	B.1	G	Laboratory of Molecular Virology of the International Centre for Genetic Engineering and Biotechnology (ICGEB)	ARGO Open Lab Platform for Genome Sequencing	Licastro, D, Rajasekharan S, Dal Monego S, Segat L, D'Agaro P, Salton F, Confalonieri P, Confalonieri M, Marcello A	https://www.gisaid.org/	2020-06-30				382	ORF1a	K1795Q	0.001	197	0.147	Neutral
2020-04-12	hCoV-19/Brazil/SP-287/2020	EPI_ISL_527863	South America	Brazil	São Paulo	São Paulo	29841	Human	83	Female	B.1.1.28	GR	Hospital Municipal do Tatuape Carmino Caricchio	Instituto Adolfo Lutz, Interdiciplinary Procedures Center, Strategic Laboratory	Claudio Tavares Sacchi, Claudia Regina Gonçalves, Erica Valessa Ramos Gomes	https://www.gisaid.org/	2020-09-05				383	ORF1a	S1188L	0.001	196	0.693	Neutral
2020-04-12	hCoV-19/USA/NY-NYCPHL-000159/2020	EPI_ISL_631695	North America	USA	New York	New York City	29782	Human	83	Male	B.1	GH	OCME Office Of Chief Medical Examiner	New York City Public Health Laboratory	Jade Wang, et al.	https://www.gisaid.org/	2020-11-11				384	ORF1a	T3255I	0.998	191	1.337	Neutral
2020-04-12	hCoV-19/USA/NY-NYCPHL-000174/2020	EPI_ISL_631710	North America	USA	New York	New York City	29782	Human	77	Male	B.1	GH	Flushing Hospital Medical Center	New York City Public Health Laboratory	Jade Wang, et al.	https://www.gisaid.org/	2020-11-11				385	ORF1a	I3618V	0.005	154	-0.301	Neutral
2020-04-12	hCoV-19/USA/NY-NYCPHL-000175/2020	EPI_ISL_631711	North America	USA	New York	New York City	29782	Human	98	Male	B.1	GH	Jamaica Hospital Medical Center	New York City Public Health Laboratory	Jade Wang, et al.	https://www.gisaid.org/	2020-11-11				386	ORF1a	P959S	0.996	152	-1.171	Neutral
2020-04-12	hCoV-19/USA/NY-NYCPHL-000243/2020	EPI_ISL_631770	North America	USA	New York	New York City	29782	Human	89	Female	B.1.108	GH	Flushing Hospital Medical Center	New York City Public Health Laboratory	Jade Wang, et al.	https://www.gisaid.org/	2020-11-11				387	ORF1a	L3930F	0.521	145	-1.674	Neutral
2020-04-12	hCoV-19/CzechRepublic/FNHK-04803/2020	EPI_ISL_895844	Europe	Czech Republic			29903	Human	82	Male	B.1	O	Molecular biology division, Institute of Clinical Biochemistry and Diagnostics, Charles University, Faculty of Medicine in Hradec Králové and University Hospital Hradec Králové	Molecular biology division, Institute of Clinical Biochemistry and Diagnostics, Charles University, Faculty of Medicine in Hradec Králové and University Hospital Hradec Králové	Helena Kovaříková, Petr Brož, Ivana Baranová, Kateřina Hrochová, Tereza Baťková, Jitka Novotná, Kateřina Pehlíková, Vladimír Palička. Cooperation project with BioVendor-R&D and bioinformatics company BIOXSYS s r.o.	https://www.gisaid.org/	2021-01-29				388	ORF1a	T4175I	0.996	142	-0.841	Neutral
2020-04-12	hCoV-19/Brazil/SP-L23-CD520/2020	EPI_ISL_1084739	South America	Brazil	Sao Paulo		29611	Human	50	Female	B.1.1.28	GR	HC_FMUSP	Laboratório de Parasitologia Médica - Instituto de Medicina Tropical - Universidade de São Paulo	Brazil-UK Centre for Arbovirus Discovery Diagnosis Genomics and Epidemiology (CADDE) Genomic Network - Instituto de Medicina Tropical	https://www.gisaid.org/	2021-02-26				389	ORF1a	A3209V	0.881	71	-3.113	Deleterious
2020-04-12	hCoV-19/USA/NY-Wadsworth-10715-2/2020	EPI_ISL_525578	North America	USA	New York		29822	Human	66	Female	B.1	GH	Wadsworth Center, New York State Department of Health	Wadsworth Center, New York State Department of Health	Kirsten St. George, Daryl M. Lamson, Sara Griesemer, Jonathan Plitnick, Navjot Singh, Matthew D. Shudt, Erica Lasek-Nesselquist	https://www.gisaid.org/	2020-08-31				390	ORF1a	L3606F	0.542	65	-1.4	Neutral
2020-04-13	hCoV-19/Italy/FVG-ICGEB-atr21/2020	EPI_ISL_479790	Europe	Italy	Friuli Venezia Giulia		29903	Human	67	Male	B.1	G	Laboratory of Molecular Virology of the International Centre for Genetic Engineering and Biotechnology (ICGEB)	ARGO Open Lab Platform for Genome Sequencing	Licastro, D, Rajasekharan S, Dal Monego S, Segat L, D'Agaro P, Salton F, Confalonieri P, Confalonieri M, Marcello A	https://www.gisaid.org/	2020-07-01				391	ORF1a	M3087I	0.996	60	0.563	Neutral
2020-04-13	hCoV-19/Mexico/ROO-InDRE-102/2020	EPI_ISL_872092	North America	Mexico	Quintana Roo	Cozumel	29868	Human	33	Male	B.1	GH	Instituto de Diagnostico y Referencia Epidemiologicos (INDRE)	Instituto de Diagnostico y Referencia Epidemiologicos (INDRE)	Ernesto Ramirez-Gonzalez, Adnan-Araiza Rodríguez,Claudia Wong-Arambula, Gisela Barrera-Badillo , Abril Rodriguez-Maldonado, Natividad Cruz-Ortiz, Tatiana Nunez-Garcia, Dayanira Arellano-Suarez, Fabiola Garces-Ayala, Edgar Mendieta-Condado, Lucia Hernandez-Rivas, Irma Lopez-Martinez.	https://www.gisaid.org/	2021-01-25				392	ORF1a	L3201P	0.852	59	1.218	Neutral
2020-04-13	hCoV-19/USA/CA-UCI-076/2020	EPI_ISL_2443763	North America	USA	California		29901	Human	61	Female	B.1.1.172	GR	Orange County Public Health Laboratory	University of California, Irvine	Amanda N. Pinski, Ilhem Messaoudi	https://www.gisaid.org/	2021-06-07				393	ORF1a	T1567I	0.751	48	-1.039	Neutral
2020-04-13	hCoV-19/USA/CA-UCI-077/2020	EPI_ISL_2443764	North America	USA	California		29873	Human	74	Male	B.1.336	GH	Orange County Public Health Laboratory	University of California, Irvine	Amanda N. Pinski, Ilhem Messaoudi	https://www.gisaid.org/	2021-06-07				394	ORF1a	S3884L	0.456	48	-3.731	Deleterious
2020-04-13	hCoV-19/India/GJ-GBRC4/2020	EPI_ISL_435051	Asia	India	Gujarat	Ahmedabad	29800	Human	66	Male	B.1	GH	B.J. Medical College and Civil hospital	Gujarat Biotechnology Research Centre	Pritesh Sabara, Apurvasinh Puvar, Janvi Raval, Monika Gandhi, Pinal Trivedi, Maharshi Pandya, Amit Kanani, Akanksha Verma, Nitin Savaliya, Raghawendra Kumar, Dinesh Kumar, Zuber Saiyed, Dipa Kinariwala, Disha Patel, Binita Aring, Geeta Vaghela, Sonia Barve, Bhavesh Modi, Kairavi Joshi, Gaurishankar Shrimali, Nidhi Sood, Pranay Shah, R D Dixit, Snehal Bagatharia, Kamlesh J Upadhyay, Ramesh Pandit,…	https://www.gisaid.org/	2020-05-02				395	ORF1a	K3353R	0.988	47	-1.533	Neutral
2020-04-13	hCoV-19/Brazil/SP-508/2020	EPI_ISL_468320	South America	Brazil	São Paulo	Hortolandia	29843	Human	86	Female	B.1.1	GR	Secretaria Municipal de Saude de Hortolandia	Instituto Adolfo Lutz, Interdiciplinary Procedures Center, Strategic Laboratory	Claudio Tavares Sacchi, Claudia Regina Gonçalves, Erica Valessa Ramos Gomes	https://www.gisaid.org/	2020-06-16				396	ORF1a	L730F	0.99	43	-0.576	Neutral
2020-04-13	hCoV-19/Brazil/SP-607/2020	EPI_ISL_471549	South America	Brazil	São Paulo	São Paulo	29831	Human	73	Male	B.1.1.28	GR	Hospital Municipal Carmen Prudente	Instituto Adolfo Lutz, Interdiciplinary Procedures Center, Strategic Laboratory	Claudio Tavares Sacchi, Claudia Regina Gonçalves, Erica Valessa Ramos Gomes	https://www.gisaid.org/	2020-06-22				397	ORF1a	I616V	0.003	41	0.106	Neutral
2020-04-13	hCoV-19/USA/CA-CSMC16/2020	EPI_ISL_475625	North America	USA	California	Los Angeles County	29903	Human	87	Female	B.1	GH	Cedars-Sinai Medical Center, Department of Pathology & Laboratory Medicine, Molecular Pathology Laboratory	Cedars-Sinai Medical Center, Molecular Pathology Laboratory of Department of Pathology & Laboratory Medicine and Genomic Core	Wenjuan Zhang, John Paul Govindavari, Brian Davis, Stephanie Chen, Jong Taek Kim, Jianbo Song, Jean Lopategui, Jasmine T Plummer, Eric Vail	https://www.gisaid.org/	2020-06-23				398	ORF1a	P1977H	1	41	-0.615	Neutral
2020-04-13	hCoV-19/Brazil/SP-619/2020	EPI_ISL_515562	South America	Brazil	São Paulo	Sao Vicente	29848	Human	59	Female	B.1.1.28	GR	Hospital Municipal Doutor Alexandre Zaio	Instituto Adolfo Lutz, Interdiciplinary Procedures Center, Strategic Laboratory	Claudio Tavares Sacchi, Claudia Regina Gonçalves, Erica Valessa Ramos Gomes	https://www.gisaid.org/	2020-08-19				399	ORF1a	P1640L	0	39	-0.204	Neutral
2020-04-13	hCoV-19/USA/NY-Wadsworth-46314-01/2020	EPI_ISL_525676	North America	USA	New York		29834	Human	52	Male	B.1	GH	Wadsworth Center, New York State Department of Health	Wadsworth Center, New York State Department of Health	Kirsten St. George, Daryl M. Lamson, Sara Griesemer, Jonathan Plitnick, Navjot Singh, Matthew D. Shudt, Erica Lasek-Nesselquist	https://www.gisaid.org/	2020-08-31				400	ORF1a	K1655N	0.652	38	-2.027	Neutral
2020-04-13	hCoV-19/USA/NY-Wadsworth-46319-01/2020	EPI_ISL_525679	North America	USA	New York		29834	Human	56	Male	B.1.319	GH	Wadsworth Center, New York State Department of Health	Wadsworth Center, New York State Department of Health	Kirsten St. George, Daryl M. Lamson, Sara Griesemer, Jonathan Plitnick, Navjot Singh, Matthew D. Shudt, Erica Lasek-Nesselquist	https://www.gisaid.org/	2020-08-31				401	ORF1a	F2780L	0.999	35	-0.094	Neutral
2020-04-13	hCoV-19/USA/NY-NYCPHL-000177/2020	EPI_ISL_631712	North America	USA	New York	New York City	29782	Human	84	Male	B.1	GH	Jamaica Hospital Medical Center	New York City Public Health Laboratory	Jade Wang, et al.	https://www.gisaid.org/	2020-11-11				402	ORF1a	V3718A	0.856	34	-1.466	Neutral
2020-04-13	hCoV-19/USA/NY-NYCPHL-000188/2020	EPI_ISL_631723	North America	USA	New York	New York City	29782	Human	53	Male	B.1	GH	Jamaica Hospital Medical Center	New York City Public Health Laboratory	Jade Wang, et al.	https://www.gisaid.org/	2020-11-11				403	ORF1a	P309L	0.854	34	0.962	Neutral
2020-04-13	hCoV-19/USA/NY-NYCPHL-000189/2020	EPI_ISL_631724	North America	USA	New York	New York City	29782	Human	69	Male	B.1	GH	Flushing Hospital Medical Center	New York City Public Health Laboratory	Jade Wang, et al.	https://www.gisaid.org/	2020-11-11				404	ORF1a	I2501T	0.034	29	-1.824	Neutral
2020-04-13	hCoV-19/USA/NY-NYCPHL-000246/2020	EPI_ISL_631772	North America	USA	New York	New York City	29782	Human	76	Male	B.1	GH	Jamaica Hospital Medical Center	New York City Public Health Laboratory	Jade Wang, et al.	https://www.gisaid.org/	2020-11-11				405	ORF1a	V561A	0.012	26	0.267	Neutral
2020-04-13	hCoV-19/Brazil/SP-L24-CD527/2020	EPI_ISL_672688	South America	Brazil	São Paulo		29782	Human	77	Male	B.1.1.28	GR	Hospital das Clínicas da Faculdade de Medicina da Universidade de São Paulo (HC-FMUSP)	Laboratório de Parasitologia Médica - Instituto de Medicina Tropical - Universidade de São Paulo	Brazil-UK Centre for Arbovirus Discovery Diagnosis Genomics and Epidemiology (CADDE) Genomic Network - Instituto de Medicina Tropical	https://www.gisaid.org/	2020-12-04				406	ORF1a	T224I	0.197	26	-0.585	Neutral
2020-04-13	hCoV-19/USA/NY-WC-46316-01/2020	EPI_ISL_529035	North America	USA	New York		29834	Human	51	Male	B.1	GH	Wadsworth Center, New York State Department of Health	Wadsworth Center, New York State Department of Health	Kirsten St. George, Daryl M. Lamson, Sara Griesemer, Jonathan Plitnick, Navjot Singh, Matthew D. Shudt, Erica Lasek-Nesselquist	https://www.gisaid.org/	2020-09-09				407	ORF1a	Q998H	0.995	26	-0.254	Neutral
2020-04-13	hCoV-19/Mexico/CMX-INER-0046/2020	EPI_ISL_837647	North America	Mexico	Mexico City		29879	Human	56	Male	B.1.609	G	Instituto Nacional de Enfermedades Respiratorias (INER)	Instituto Nacional de Enfermedades Respiratorias (INER)	Celia Boukadida, Margarita Matías-Florentino, Alma Rincón-Rubio, Hector Esteban Paz-Juárez, Olivia Briceño, Edgar Sevilla-Reyes, Fidencio Mejía-Nepomuceno, Mario Mújica-Sánchez, Eduardo Becerril-Vargas, José Arturo Martínez-Orozco, Alejandra Hernández-Terán, Jorge Salas-Hernández, Santiago Ávila-Ríos, Joel Armando Vázquez-Pérez	https://www.gisaid.org/	2021-01-18				408	ORF1a	L3352F	1	24	-3.06	Deleterious
2020-04-13	hCoV-19/Mexico/CMX-INER-0047/2020	EPI_ISL_837648	North America	Mexico	Mexico City		29838	Human	63	Male	B.1.1	GR	Instituto Nacional de Enfermedades Respiratorias (INER)	Instituto Nacional de Enfermedades Respiratorias (INER)	Celia Boukadida, Margarita Matías-Florentino, Alma Rincón-Rubio, Hector Esteban Paz-Juárez, Olivia Briceño, Edgar Sevilla-Reyes, Fidencio Mejía-Nepomuceno, Mario Mújica-Sánchez, Eduardo Becerril-Vargas, José Arturo Martínez-Orozco, Alejandra Hernández-Terán, Jorge Salas-Hernández, Santiago Ávila-Ríos, Joel Armando Vázquez-Pérez	https://www.gisaid.org/	2021-01-18				409	ORF1a	V3718F	0.999	23	-1.178	Neutral
2020-04-13	hCoV-19/Mexico/CMX-INER-0048/2020	EPI_ISL_837649	North America	Mexico	Mexico City		29836	Human	58	Male	B.1.1	GR	Instituto Nacional de Enfermedades Respiratorias (INER)	Instituto Nacional de Enfermedades Respiratorias (INER)	Celia Boukadida, Margarita Matías-Florentino, Alma Rincón-Rubio, Hector Esteban Paz-Juárez, Olivia Briceño, Edgar Sevilla-Reyes, Fidencio Mejía-Nepomuceno, Mario Mújica-Sánchez, Eduardo Becerril-Vargas, José Arturo Martínez-Orozco, Alejandra Hernández-Terán, Jorge Salas-Hernández, Santiago Ávila-Ríos, Joel Armando Vázquez-Pérez	https://www.gisaid.org/	2021-01-18				410	ORF1a	V1056L	0.98	22	-0.414	Neutral
2020-04-14	hCoV-19/USA/CA-UCI-090/2020	EPI_ISL_2443770	North America	USA	California		29869	Human	70	Male	B.1	GH	Orange County Public Health Laboratory	University of California, Irvine	Amanda N. Pinski, Ilhem Messaoudi	https://www.gisaid.org/	2021-06-07				411	ORF1a	F3071Y	0.785	21	-2.225	Neutral
2020-04-14	hCoV-19/Austria/Graz-MUG11/2020	EPI_ISL_437300	Europe	Austria	Styria		29903	Human	77	Male	B	O	Diagnostic- and Research Institute of Pathology, Medical University of Graz	Diagnostic- and Research Institute of Pathology, Medical University of Graz	Karl Kashofer, Peter Regitnig, Martin Zacharias, Gregor Gorkiewicz	https://www.gisaid.org/	2020-05-08				412	ORF1a	M4241I	0.652	21	-1.66	Neutral
2020-04-14	hCoV-19/Belgium/20A49/2020	EPI_ISL_452151	Europe	Belgium	Brussels		29833	Human	73	Male	B.1	G	CUB Hopital Erasme Laboratoire d'Anatomie Pathologique	CUB Hopital Erasme Laboratoire d'Anatomie Pathologique	Prof. Isabelle Salmon, Dr.Nikcy D'Haene	https://www.gisaid.org/	2020-05-26				413	ORF1a	A1997V	0.432	21	-0.86	Neutral
2020-04-14	hCoV-19/Brazil/SP-504/2020	EPI_ISL_468316	South America	Brazil	São Paulo	Maua	29842	Human	85	Male	B.1.1.28	GR	UPA Vila Assis	Instituto Adolfo Lutz, Interdiciplinary Procedures Center, Strategic Laboratory	Claudio Tavares Sacchi, Claudia Regina Gonçalves, Erica Valessa Ramos Gomes	https://www.gisaid.org/	2020-06-16				414	ORF1a	L3468V	0.999	20	1.241	Neutral
2020-04-14	hCoV-19/Brazil/SP-506/2020	EPI_ISL_468319	South America	Brazil	São Paulo	Sao Bernardo do Campo	29844	Human	36	Male	B.1.1.28	GR	Vigilancia Epidemiologica de São Bernardo do Campo	Instituto Adolfo Lutz, Interdiciplinary Procedures Center, Strategic Laboratory	Claudio Tavares Sacchi, Claudia Regina Gonçalves, Erica Valessa Ramos Gomes	https://www.gisaid.org/	2020-06-16				415	ORF1a	S610L	0.05	20	-1.565	Neutral
2020-04-14	hCoV-19/USA/NY-Wadsworth-50104-01/2020	EPI_ISL_525682	North America	USA	New York		29822	Human	75	Male	B.1	GH	Wadsworth Center, New York State Department of Health	Wadsworth Center, New York State Department of Health	Kirsten St. George, Daryl M. Lamson, Sara Griesemer, Jonathan Plitnick, Navjot Singh, Matthew D. Shudt, Erica Lasek-Nesselquist	https://www.gisaid.org/	2020-08-31				416	ORF1a	M2259I	0	20	0.06	Neutral
2020-04-14	hCoV-19/USA/NY-NYCPHL-000191/2020	EPI_ISL_631726	North America	USA	New York	New York City	29782	Human	56	Male	B.1	GH	Jamaica Hospital Medical Center	New York City Public Health Laboratory	Jade Wang, et al.	https://www.gisaid.org/	2020-11-11				417	ORF1a	T1246I	0.999	19	-0.771	Neutral
2020-04-14	hCoV-19/USA/NY-NYCPHL-000193/2020	EPI_ISL_631728	North America	USA	New York	New York City	29782	Human	85	Female	B.1.576	GH	Jamaica Hospital Medical Center	New York City Public Health Laboratory	Jade Wang, et al.	https://www.gisaid.org/	2020-11-11				418	ORF1a	I4205V	0.002	19	-0.165	Neutral
2020-04-14	hCoV-19/USA/NY-NYCPHL-000247/2020	EPI_ISL_631773	North America	USA	New York	New York City	29782	Human	68	Male	B.1	O	Flushing Hospital Medical Center	New York City Public Health Laboratory	Jade Wang, et al.	https://www.gisaid.org/	2020-11-11				419	ORF1a	A1812D	0.979	18	-0.992	Neutral
2020-04-14	hCoV-19/Brazil/SP-L24-CD528/2020	EPI_ISL_672689	South America	Brazil	São Paulo		29782	Human	71	Male	B.1.1.28	GR	Hospital das Clínicas da Faculdade de Medicina da Universidade de São Paulo (HC-FMUSP)	Laboratório de Parasitologia Médica - Instituto de Medicina Tropical - Universidade de São Paulo	Brazil-UK Centre for Arbovirus Discovery Diagnosis Genomics and Epidemiology (CADDE) Genomic Network - Instituto de Medicina Tropical	https://www.gisaid.org/	2020-12-04				420	ORF1a	L3829F	0.852	18	-0.711	Neutral
2020-04-14	hCoV-19/Brazil/SP-L24-CD529/2020	EPI_ISL_672690	South America	Brazil	São Paulo		29782	Human	46	Female	B.1.1.28	GR	Hospital das Clínicas da Faculdade de Medicina da Universidade de São Paulo (HC-FMUSP)	Laboratório de Parasitologia Médica - Instituto de Medicina Tropical - Universidade de São Paulo	Brazil-UK Centre for Arbovirus Discovery Diagnosis Genomics and Epidemiology (CADDE) Genomic Network - Instituto de Medicina Tropical	https://www.gisaid.org/	2020-12-04				421	ORF1a	T3750I	0.891	17	0.459	Neutral
2020-04-14	hCoV-19/Brazil/SP-L24-CD533/2020	EPI_ISL_672693	South America	Brazil	São Paulo		29782	Human	85	Male	B.1.1	GR	Hospital das Clínicas da Faculdade de Medicina da Universidade de São Paulo (HC-FMUSP)	Laboratório de Parasitologia Médica - Instituto de Medicina Tropical - Universidade de São Paulo	Brazil-UK Centre for Arbovirus Discovery Diagnosis Genomics and Epidemiology (CADDE) Genomic Network - Instituto de Medicina Tropical	https://www.gisaid.org/	2020-12-04				422	ORF1a	A903V	0.999	17	0.036	Neutral
2020-04-14	hCoV-19/Brazil/SP-L24-CD534/2020	EPI_ISL_672694	South America	Brazil	São Paulo		29782	Human	58	Female	B.1.1.28	GR	Hospital das Clínicas da Faculdade de Medicina da Universidade de São Paulo (HC-FMUSP)	Laboratório de Parasitologia Médica - Instituto de Medicina Tropical - Universidade de São Paulo	Brazil-UK Centre for Arbovirus Discovery Diagnosis Genomics and Epidemiology (CADDE) Genomic Network - Instituto de Medicina Tropical	https://www.gisaid.org/	2020-12-04				423	ORF1a	T1538I	0.998	17	0.162	Neutral
2020-04-14	hCoV-19/Bangladesh/638/2020	EPI_ISL_600443	Asia	Bangladesh	Dhaka		28984	Human	unknown	unknown	None	G	Institute of Epidemiology Disease Control And Research	Institute for Developing Science and Health Initiatives	Lauren Cowley, Mokibul Hassan Afrad, Sadia Isfat Ara Rahman, Md. Mahfuz-Al-mamun, Firadausi Qadri, Tahmina Shirin	https://www.gisaid.org/	2020-10-27				424	ORF1a	V3847I	0.001	17	0.593	Neutral
2020-04-14	hCoV-19/Mexico/CMX-INER-0051/2020	EPI_ISL_837604	North America	Mexico	Mexico City		29825	Human	58	Male	B.1.189	G	Instituto Nacional de Enfermedades Respiratorias (INER)	Instituto Nacional de Enfermedades Respiratorias (INER)	Celia Boukadida, Margarita Matías-Florentino, Alma Rincón-Rubio, Hector Esteban Paz-Juárez, Olivia Briceño, Edgar Sevilla-Reyes, Fidencio Mejía-Nepomuceno, Mario Mújica-Sánchez, Eduardo Becerril-Vargas, José Arturo Martínez-Orozco, Alejandra Hernández-Terán, Jorge Salas-Hernández, Santiago Ávila-Ríos, Joel Armando Vázquez-Pérez	https://www.gisaid.org/	2021-01-18				425	ORF1a	D2980H	1	17	-0.92	Neutral
2020-04-14	hCoV-19/Mexico/CMX-INER-0049/2020	EPI_ISL_837650	North America	Mexico	Mexico City		29886	Human	33	Male	B.1.189	G	Instituto Nacional de Enfermedades Respiratorias (INER)	Instituto Nacional de Enfermedades Respiratorias (INER)	Celia Boukadida, Margarita Matías-Florentino, Alma Rincón-Rubio, Hector Esteban Paz-Juárez, Olivia Briceño, Edgar Sevilla-Reyes, Fidencio Mejía-Nepomuceno, Mario Mújica-Sánchez, Eduardo Becerril-Vargas, José Arturo Martínez-Orozco, Alejandra Hernández-Terán, Jorge Salas-Hernández, Santiago Ávila-Ríos, Joel Armando Vázquez-Pérez	https://www.gisaid.org/	2021-01-18				426	ORF1a	P2287S	0.999	16	0.092	Neutral
2020-04-15	hCoV-19/Russia/StPetersburg-RII6251S/2020	EPI_ISL_450241	Europe	Russia	Saint Petersburg		29839	Human	17	Male	B.1.1.129	GR	WHO National Influenza Centre Russian Federation	WHO National Influenza Centre Russian Federation	Andrey Komissarov, Artem Fadeev, Mariia Sergeeva, Anna Ivanova, Tamila Musaeva, Ksenia Komissarova, Mariia Timofeeva, Veronica Eder, Mariia Pisareva, Daria Danilenko	https://www.gisaid.org/	2020-05-20				427	ORF1a	L3776F	1	16	-0.643	Neutral
2020-04-15	hCoV-19/Russia/StPetersburg-RII6840S/2020	EPI_ISL_450244	Europe	Russia	Saint Petersburg		29869	Human	51	Female	B.1.1	GR	WHO National Influenza Centre Russian Federation	WHO National Influenza Centre Russian Federation	Andrey Komissarov, Artem Fadeev, Mariia Sergeeva, Anna Ivanova, Tamila Musaeva, Ksenia Komissarova, Mariia Timofeeva, Veronica Eder, Mariia Pisareva, Daria Danilenko	https://www.gisaid.org/	2020-05-20				428	ORF1a	K3162E	0.764	16	-2.129	Neutral
2020-04-15	hCoV-19/Russia/StPetersburg-RII6846V/2020	EPI_ISL_450245	Europe	Russia	Saint Petersburg		29868	Human	87	Female	B.1.1	GR	WHO National Influenza Centre Russian Federation	WHO National Influenza Centre Russian Federation	Andrey Komissarov, Artem Fadeev, Mariia Sergeeva, Anna Ivanova, Tamila Musaeva, Ksenia Komissarova, Mariia Timofeeva, Veronica Eder, Mariia Pisareva, Daria Danilenko	https://www.gisaid.org/	2020-05-20				429	ORF1a	L3116F	0	15	1.416	Neutral
2020-04-15	hCoV-19/Brazil/SP-162/2020	EPI_ISL_523958	South America	Brazil	São Paulo	São Paulo	29859	Human	60	Female	B.1.1.28	GR	Pronto Socorro Municipal de Perus	Instituto Adolfo Lutz, Interdiciplinary Procedures Center, Strategic Laboratory	Claudio Tavares Sacchi, Claudia Regina Gonçalves, Erica Valessa Ramos Gomes	https://www.gisaid.org/	2020-08-27				430	ORF1a	K2511N	0.949	15	-1.628	Neutral
2020-04-15	hCoV-19/Mexico/CMX-InDRE-96/2020	EPI_ISL_861420	North America	Mexico	Mexico City		29893	Human	35	Male	B.1.609	G	Instituto de Diagnostico y Referencia Epidemiologicos (INDRE)	Instituto de Diagnostico y Referencia Epidemiologicos (INDRE)	Abril Rodriguez-Maldonado, Gisela Barrera-Badillo ,Claudia Wong-Arambula , Natividad Cruz-Ortiz, Tatiana Nunez-Garcia, Dayanira Arellano-Suarez, Fabiola Garces-Ayala, Adnan-Araiza Rodríguez, Edgar Mendieta-Condado, Lucia Hernandez-Rivas, Irma Lopez-Martinez, Ernesto Ramirez-Gonzalez.	https://www.gisaid.org/	2021-01-22				431	ORF1a	G3278S	1	15	0.551	Neutral
2020-04-15	hCoV-19/USA/CA-UCI-087/2020	EPI_ISL_2443769	North America	USA	California		29901	Human	75	Male	B.1.320	GH	Orange County Public Health Laboratory	University of California, Irvine	Amanda N. Pinski, Ilhem Messaoudi	https://www.gisaid.org/	2021-06-07				432	ORF1a	A3070V	0.005	15	0.711	Neutral
2020-04-15	hCoV-19/Brazil/SP-505/2020	EPI_ISL_468318	South America	Brazil	São Paulo	São Paulo	29852	Human	38	Male	B.1.1.28	GR	Hospital Universitario da USP	Instituto Adolfo Lutz, Interdiciplinary Procedures Center, Strategic Laboratory	Claudio Tavares Sacchi, Claudia Regina Gonçalves, Erica Valessa Ramos Gomes	https://www.gisaid.org/	2020-06-16				433	ORF1a	T1055A	0.998	15	-0.102	Neutral
2020-04-15	hCoV-19/SaudiArabia/KAUST-JEDDAH323/2020	EPI_ISL_512912	Asia	Saudi Arabia	Jeddah		29903	Human	74	Male	B.1.36.8	GH	Pathogen Genomics Lab King Abdullah University of Science and Technology(KAUST)	Pathogen Genomics Lab King Abdullah University of Science and Technology(KAUST)	Sharif Hala, Fadwa Alofi, Sara Mfarrej, Amit Kumar Subudhi, Rahul P Salunke, Fathia Ben Rached, Amanda Ooi, Luke Esau, Afrah Alsomali, Asim Khogeer, Jumana Taha, Abdulaziz Alahmadi, Kahled Algithami, Raeece Naeem, Anwar Hashem, Naif Almontashiri, Arnab Pain	https://www.gisaid.org/	2020-08-12				434	ORF1a	I693V	0.999	15	0.308	Neutral
2020-04-15	hCoV-19/SaudiArabia/KAUST-JEDDAH324/2020	EPI_ISL_512913	Asia	Saudi Arabia	Jeddah		29903	Human	48	Male	B.1	GH	Pathogen Genomics Lab King Abdullah University of Science and Technology(KAUST)	Pathogen Genomics Lab King Abdullah University of Science and Technology(KAUST)	Sharif Hala, Fadwa Alofi, Sara Mfarrej, Amit Kumar Subudhi, Rahul P Salunke, Fathia Ben Rached, Amanda Ooi, Luke Esau, Afrah Alsomali, Asim Khogeer, Jumana Taha, Abdulaziz Alahmadi, Kahled Algithami, Raeece Naeem, Anwar Hashem, Naif Almontashiri, Arnab Pain	https://www.gisaid.org/	2020-08-12				435	ORF1a	L4182F	0.752	14	1.335	Neutral
2020-04-15	hCoV-19/Brazil/SP-615/2020	EPI_ISL_515557	South America	Brazil	São Paulo	São Paulo	29836	Human	70	Male	B.1.1.33	GR	Hospital Municipal Dr. Moysés Deutsch	Instituto Adolfo Lutz, Interdiciplinary Procedures Center, Strategic Laboratory	Claudio Tavares Sacchi, Claudia Regina Gonçalves, Erica Valessa Ramos Gomes	https://www.gisaid.org/	2020-08-19				436	ORF1a	G3676S	0.85	14	0.159	Neutral
2020-04-15	hCoV-19/USA/NY-Wadsworth-50113-01/2020	EPI_ISL_525684	North America	USA	New York		29822	Human	87	Female	B.1	GH	Wadsworth Center, New York State Department of Health	Wadsworth Center, New York State Department of Health	Kirsten St. George, Daryl M. Lamson, Sara Griesemer, Jonathan Plitnick, Navjot Singh, Matthew D. Shudt, Erica Lasek-Nesselquist	https://www.gisaid.org/	2020-08-31				437	ORF1a	F3677L	0.999	14	-0.628	Neutral
2020-04-15	hCoV-19/USA/NY-NYCPHL-000180/2020	EPI_ISL_631715	North America	USA	New York	New York City	29782	Human	86	Male	B.1	GH	Flushing Hospital Medical Center	New York City Public Health Laboratory	Jade Wang, et al.	https://www.gisaid.org/	2020-11-11				438	ORF1a	Q3729R	0.996	14	-1.079	Neutral
2020-04-15	hCoV-19/USA/NY-NYCPHL-000194/2020	EPI_ISL_631729	North America	USA	New York	New York City	29773	Human	89	Male	B.1	GH	Jamaica Hospital Medical Center	New York City Public Health Laboratory	Jade Wang, et al.	https://www.gisaid.org/	2020-11-11				439	ORF1a	P3371S	0.005	14	-3.712	Deleterious
2020-04-15	hCoV-19/Brazil/SP-L24-CD538/2020	EPI_ISL_672696	South America	Brazil	São Paulo		29782	Human	86	Male	B.1.1.33	GR	Hospital das Clínicas da Faculdade de Medicina da Universidade de São Paulo (HC-FMUSP)	Laboratório de Parasitologia Médica - Instituto de Medicina Tropical - Universidade de São Paulo	Brazil-UK Centre for Arbovirus Discovery Diagnosis Genomics and Epidemiology (CADDE) Genomic Network - Instituto de Medicina Tropical	https://www.gisaid.org/	2020-12-04				440	ORF1a	A2832V	0.585	13	-0.702	Neutral
2020-04-15	hCoV-19/USA/NY-ISMMS-MH001832N/2020	EPI_ISL_548244	North America	USA	New York		29720	Human	51	Male	B.1	GH	Faith Laboratory, Immunology Institute, Icahn School of Medicine at Mount Sinai	van Bakel Laboratory, Genetics and Genomics Sciences, Icahn School of Medicine at Mount Sinai	Graham J. Britton, Alice Chen-Liaw, Francesca Cossarini, Alexandra Livanos, Matthew P. Spindler, Tamar Plitt, Joseph Eggers, Ilaria Mogno, Ana S. Gonzalez-Reiche, Sophia Sui, Michael Tankelevich, Lauren Tal Grinspan, Rebekah E. Dixon, Divya Jha, Gustavo Martinez-Delgado, Fatima Amanat, Daisy Hoagland, Benjamin R. tenOever, Marla C. Dubinsky, Miriam Merad, Harm Van Bakel, Florian Krammer, Gerold B…	https://www.gisaid.org/	2020-09-25				441	ORF1a	P971L	0.002	13	0.613	Neutral
2020-04-16	hCoV-19/Mexico/CMX-HGM-20161/2020	EPI_ISL_2271903	North America	Mexico	Ciudad de Mexico		3822	Human	58	Female	None	G	Hospital General de México, Medicina Genómica	Hospital General de México, Medicina Genómica	Ana Laura Sánchez-Sandoval, María Eligia Juárez-Torres, Mariana Villalba-De la Peña, Siddhartha Ríos-Zaragoza, Guadalupe Mercedes Lucía Guerrero-Avendaño, Erika Anabel Alvarado-Silva, Eira Valeria Barrón-Palma	https://www.gisaid.org/	2021-05-25				442	ORF1a	P1213L	0.78	13	-2.702	Deleterious
2020-04-16	hCoV-19/Russia/StPetersburg-RII6704V/2020	EPI_ISL_450242	Europe	Russia	Saint Petersburg		29865	Human	73	Female	B.1	G	WHO National Influenza Centre Russian Federation	WHO National Influenza Centre Russian Federation	Andrey Komissarov, Artem Fadeev, Mariia Sergeeva, Anna Ivanova, Tamila Musaeva, Ksenia Komissarova, Mariia Timofeeva, Veronica Eder, Mariia Pisareva, Daria Danilenko	https://www.gisaid.org/	2020-05-20				443	ORF1a	S944L	0.432	13	0.886	Neutral
2020-04-16	hCoV-19/Russia/StPetersburg-RII6790V/2020	EPI_ISL_450243	Europe	Russia	Saint Petersburg		29865	Human	18	Female	B.1.555	G	WHO National Influenza Centre Russian Federation	WHO National Influenza Centre Russian Federation	Andrey Komissarov, Artem Fadeev, Mariia Sergeeva, Anna Ivanova, Tamila Musaeva, Ksenia Komissarova, Mariia Timofeeva, Veronica Eder, Mariia Pisareva, Daria Danilenko	https://www.gisaid.org/	2020-05-20				444	ORF1a	T2121I	0.452	12	-1.271	Neutral
2020-04-16	hCoV-19/Brazil/SP-191/2020	EPI_ISL_523983	South America	Brazil	São Paulo	São Paulo	29833	Human	61	Female	B.1.1.28	GR	UPA Campo Limpo	Instituto Adolfo Lutz, Interdiciplinary Procedures Center, Strategic Laboratory	Claudio Tavares Sacchi, Claudia Regina Gonçalves, Erica Valessa Ramos Gomes	https://www.gisaid.org/	2020-08-27				445	ORF1a	G3334S	0.037	12	-1.585	Neutral
2020-04-16	hCoV-19/SaudiArabia/KAUST-JEDDAH504/2020	EPI_ISL_512941	Asia	Saudi Arabia	Jeddah		29903	Human	50	Male	B.1	GH	Pathogen Genomics Lab King Abdullah University of Science and Technology(KAUST)	Pathogen Genomics Lab King Abdullah University of Science and Technology(KAUST)	Fadwa Alofi, Sharif Hala, Rahul P Salunke, Sara Mfarrej, Amit Kumar Subudhi, Fathia Ben Rached, Amanda, Luke, Afrah Alsomali, Asim Khogeer, Jumana Taha, Abdulaziz Alahmadi, Kahled Algithami, Raeece Naeem, Anwar Hashem, Naif Almontashiri, Arnab Pain	https://www.gisaid.org/	2020-08-12				446	ORF1a	T4065I	1	12	-0.672	Neutral
2020-04-16	hCoV-19/Brazil/SP-611/2020	EPI_ISL_515552	South America	Brazil	São Paulo	São Paulo	29841	Human	72	Female	B.1.1.28	GR	Hospital Municipal do Tatuape Carmino Caricchio	Instituto Adolfo Lutz, Interdiciplinary Procedures Center, Strategic Laboratory	Claudio Tavares Sacchi, Claudia Regina Gonçalves, Erica Valessa Ramos Gomes	https://www.gisaid.org/	2020-08-19				447	ORF1a	G1125C	0.852	12	-1.145	Neutral
2020-04-16	hCoV-19/Brazil/SP-612/2020	EPI_ISL_515553	South America	Brazil	São Paulo	São Paulo	29836	Human	71	Male	B.1.1.28	GR	Hospital Municipal Dr. Ignacio Proença de Gouvea	Instituto Adolfo Lutz, Interdiciplinary Procedures Center, Strategic Laboratory	Claudio Tavares Sacchi, Claudia Regina Gonçalves, Erica Valessa Ramos Gomes	https://www.gisaid.org/	2020-08-19				448	ORF1a	A3143V	0.956	12	-0.285	Neutral
2020-04-16	hCoV-19/Brazil/SP-617/2020	EPI_ISL_515561	South America	Brazil	São Paulo	São Paulo	29853	Human	70	Male	B.1.1.28	GR	Hospital Montemagno	Instituto Adolfo Lutz, Interdiciplinary Procedures Center, Strategic Laboratory	Claudio Tavares Sacchi, Claudia Regina Gonçalves, Erica Valessa Ramos Gomes	https://www.gisaid.org/	2020-08-19				449	ORF1a	A4285V	0.786	11	-1.656	Neutral
2020-04-16	hCoV-19/Brazil/SP-159/2020	EPI_ISL_515563	South America	Brazil	São Paulo	São Paulo	29822	Human	77	Male	B.1.1.28	GR	Hospital Municipal Dr. Jose Soares Hungria	Instituto Adolfo Lutz, Interdiciplinary Procedures Center, Strategic Laboratory	Claudio Tavares Sacchi, Claudia Regina Gonçalves, Erica Valessa Ramos Gomes	https://www.gisaid.org/	2020-08-19				450	ORF1a	T1168I	0.002	11	-1.645	Neutral
2020-04-16	hCoV-19/USA/NY-Wadsworth-50101-01/2020	EPI_ISL_525681	North America	USA	New York		29834	Human	53	Male	B.1	GH	Wadsworth Center, New York State Department of Health	Wadsworth Center, New York State Department of Health	Kirsten St. George, Daryl M. Lamson, Sara Griesemer, Jonathan Plitnick, Navjot Singh, Matthew D. Shudt, Erica Lasek-Nesselquist	https://www.gisaid.org/	2020-08-31				451	ORF1a	S3675T	0.99	11	-0.149	Neutral
2020-04-16	hCoV-19/USA/NY-Wadsworth-50112-01/2020	EPI_ISL_525683	North America	USA	New York		29822	Human	64	Male	B.37	V	Wadsworth Center, New York State Department of Health	Wadsworth Center, New York State Department of Health	Kirsten St. George, Daryl M. Lamson, Sara Griesemer, Jonathan Plitnick, Navjot Singh, Matthew D. Shudt, Erica Lasek-Nesselquist	https://www.gisaid.org/	2020-08-31				452	ORF1a	I1215V	0.999	11	0.052	Neutral
2020-04-16	hCoV-19/Brazil/SP-292/2020	EPI_ISL_527856	South America	Brazil	São Paulo	São Paulo	29853	Human	83	Male	B.1.1.28	GR	Hospital Municipal Prof. Waldomiro de Paula	Instituto Adolfo Lutz, Interdiciplinary Procedures Center, Strategic Laboratory	Claudio Tavares Sacchi, Claudia Regina Gonçalves, Erica Valessa Ramos Gomes	https://www.gisaid.org/	2020-09-05				453	ORF1a	S2103F	0.034	11	-0.473	Neutral
2020-04-16	hCoV-19/USA/NY-NYCPHL-000181/2020	EPI_ISL_631716	North America	USA	New York	New York City	29782	Human	73	Female	B.1	GH	Jamaica Hospital Medical Center	New York City Public Health Laboratory	Jade Wang, et al.	https://www.gisaid.org/	2020-11-11				454	ORF1a	V337F	0.963	11	0.521	Neutral
2020-04-16	hCoV-19/USA/NY-NYCPHL-000197/2020	EPI_ISL_631732	North America	USA	New York	New York City	29782	Human	66	Male	B.1.1.61	GR	Flushing Hospital Medical Center	New York City Public Health Laboratory	Jade Wang, et al.	https://www.gisaid.org/	2020-11-11				455	ORF1a	L4F	0.999	11	-0.689	Neutral
2020-04-16	hCoV-19/USA/NY-NYCPHL-000198/2020	EPI_ISL_631733	North America	USA	New York	New York City	29782	Human	64	Female	B.1	GH	Jamaica Hospital Medical Center	New York City Public Health Laboratory	Jade Wang, et al.	https://www.gisaid.org/	2020-11-11				456	ORF1a	A4396V	0.999	11	-0.321	Neutral
2020-04-16	hCoV-19/USA/NY-NYCPHL-000248/2020	EPI_ISL_631774	North America	USA	New York	New York City	29782	Human	86	Male	B.1	GH	Flushing Hospital Medical Center	New York City Public Health Laboratory	Jade Wang, et al.	https://www.gisaid.org/	2020-11-11				457	ORF1a	D1088N	0.044	11	-0.157	Neutral
2020-04-16	hCoV-19/Brazil/SP-L26-CD543/2020	EPI_ISL_672723	South America	Brazil	São Paulo		29611	Human	58	Male	B.1.1.33	GR	Hospital das Clínicas da Faculdade de Medicina da Universidade de São Paulo (HC-FMUSP)	Laboratório de Parasitologia Médica - Instituto de Medicina Tropical - Universidade de São Paulo	Brazil-UK Centre for Arbovirus Discovery Diagnosis Genomics and Epidemiology (CADDE) Genomic Network - Instituto de Medicina Tropical	https://www.gisaid.org/	2020-12-04				458	ORF1a	V1584M	0.949	11	-1.576	Neutral
2020-04-16	hCoV-19/Malaysia/UNIMAS-2304/2020	EPI_ISL_718155	Asia	Malaysia	Sarawak		29867	Human	72	Male	B.1	O	Ministry of Health Hospitals	Institute of Health and Community Medicine	David Perera, Ooi Mong How, Chua Hock Hin, Tonnii Sia Loong Loong, Wong Jyn Shan, Wong Kiing Aik, Chan Chia Jui	https://www.gisaid.org/	2020-12-21				459	ORF1a	N1871S	1	11	-0.332	Neutral
2020-04-16	hCoV-19/Mexico/CMX-INER-0056/2020	EPI_ISL_837600	North America	Mexico	Mexico City		29845	Human	41	Male	B.1	G	Instituto Nacional de Enfermedades Respiratorias (INER)	Instituto Nacional de Enfermedades Respiratorias (INER)	Celia Boukadida, Margarita Matías-Florentino, Alma Rincón-Rubio, Hector Esteban Paz-Juárez, Olivia Briceño, Edgar Sevilla-Reyes, Fidencio Mejía-Nepomuceno, Mario Mújica-Sánchez, Eduardo Becerril-Vargas, José Arturo Martínez-Orozco, Alejandra Hernández-Terán, Jorge Salas-Hernández, Santiago Ávila-Ríos, Joel Armando Vázquez-Pérez	https://www.gisaid.org/	2021-01-18				460	ORF1a	T1840I	0.977	11	-0.786	Neutral
2020-04-16	hCoV-19/Mexico/CMX-INER-0055/2020	EPI_ISL_837655	North America	Mexico	Mexico City		29879	Human	61	Male	B.1	G	Instituto Nacional de Enfermedades Respiratorias (INER)	Instituto Nacional de Enfermedades Respiratorias (INER)	Celia Boukadida, Margarita Matías-Florentino, Alma Rincón-Rubio, Hector Esteban Paz-Juárez, Olivia Briceño, Edgar Sevilla-Reyes, Fidencio Mejía-Nepomuceno, Mario Mújica-Sánchez, Eduardo Becerril-Vargas, José Arturo Martínez-Orozco, Alejandra Hernández-Terán, Jorge Salas-Hernández, Santiago Ávila-Ríos, Joel Armando Vázquez-Pérez	https://www.gisaid.org/	2021-01-18				461	ORF1a	G1946S	0.005	11	-1.495	Neutral
2020-04-17	hCoV-19/Brazil/SP-217/2020	EPI_ISL_523993	South America	Brazil	São Paulo	São Paulo	29836	Human	72	Male	B.1.1.28	GR	UPA Campo Limpo	Instituto Adolfo Lutz, Interdiciplinary Procedures Center, Strategic Laboratory	Claudio Tavares Sacchi, Claudia Regina Gonçalves, Erica Valessa Ramos Gomes	https://www.gisaid.org/	2020-08-27				462	ORF1a	A540V	0.995	10	-0.099	Neutral
2020-04-17	hCoV-19/Brazil/SP-511/2020	EPI_ISL_524465	South America	Brazil	São Paulo	São Paulo	29831	Human	47	Male	B.1.1.28	GR	PS Municipal Dr. Caetano Virgílio Neto	Instituto Adolfo Lutz, Interdiciplinary Procedures Center, Strategic Laboratory	Claudio Tavares Sacchi, Claudia Regina Gonçalves, Erica Valessa Ramos Gomes	https://www.gisaid.org/	2020-08-28				463	ORF1a	G3072C	0.854	10	-5.732	Deleterious
2020-04-17	hCoV-19/Austria/Graz-MUG15/2020	EPI_ISL_437301	Europe	Austria	Styria		29903	Human	80	Female	B.1	O	Diagnostic- and Research Institute of Pathology, Medical University of Graz	Diagnostic- and Research Institute of Pathology, Medical University of Graz	Karl Kashofer, Peter Regitnig, Martin Zacharias, Gregor Gorkiewicz	https://www.gisaid.org/	2020-05-08				464	ORF1a	V2047F	0.453	10	-0.687	Neutral
2020-04-17	hCoV-19/Austria/Graz-MUG16/2020	EPI_ISL_437302	Europe	Austria	Styria		29903	Human	80	Female	B.1.22	O	Diagnostic- and Research Institute of Pathology, Medical University of Graz	Diagnostic- and Research Institute of Pathology, Medical University of Graz	Karl Kashofer, Peter Regitnig, Martin Zacharias, Gregor Gorkiewicz	https://www.gisaid.org/	2020-05-08				465	ORF1a	T2936I	0.556	10	-2.634	Deleterious
2020-04-17	hCoV-19/Austria/Graz-MUG17/2020	EPI_ISL_437303	Europe	Austria	Styria		29903	Human	80	Male	B	V	Diagnostic- and Research Institute of Pathology, Medical University of Graz	Diagnostic- and Research Institute of Pathology, Medical University of Graz	Karl Kashofer, Peter Regitnig, Martin Zacharias, Gregor Gorkiewicz	https://www.gisaid.org/	2020-05-08				466	ORF1a	K1657E	0.996	10	-0.18	Neutral
2020-04-17	hCoV-19/Mexico/SIN-InDRE-21/2020	EPI_ISL_493336	North America	Mexico	Sinaloa		29818	Human	67	Male	B.1.609	G	Instituto de Diagnostico y Referencia Epidemiologicos (INDRE)	Instituto de Diagnostico y Referencia Epidemiologicos (INDRE)	Gisela Barrera-Badillo , Abril Rodriguez-Maldonado, Claudia Wong-Arambula , Natividad Cruz-Ortiz, Tatiana Nunez-Garcia, Dayanira Arellano-Suarez, Fabiola Garces-Ayala, Edgar Mendieta-Condado, Lucia Hernandez-Rivas, Irma Lopez-Martinez, Ernesto Ramirez-Gonzalez.	https://www.gisaid.org/	2020-07-21				467	ORF1a	H3580Q	0.999	10	-0.463	Neutral
2020-04-17	hCoV-19/USA/NY-Wadsworth-51085-01/2020	EPI_ISL_525685	North America	USA	New York		29818	Human	56	Male	B.1.1	GR	Wadsworth Center, New York State Department of Health	Wadsworth Center, New York State Department of Health	Kirsten St. George, Daryl M. Lamson, Sara Griesemer, Jonathan Plitnick, Navjot Singh, Matthew D. Shudt, Erica Lasek-Nesselquist	https://www.gisaid.org/	2020-08-31				468	ORF1a	I201V	1	10	-0.055	Neutral
2020-04-17	hCoV-19/Brazil/SP-293/2020	EPI_ISL_527857	South America	Brazil	São Paulo	Itariri	29866	Human	79	Male	B.1.1.28	GR	Hospital Regional Vale do Ribeira	Instituto Adolfo Lutz, Interdiciplinary Procedures Center, Strategic Laboratory	Claudio Tavares Sacchi, Claudia Regina Gonçalves, Erica Valessa Ramos Gomes	https://www.gisaid.org/	2020-09-05				469	ORF1a	K1895N	0.452	10	0.15	Neutral
2020-04-17	hCoV-19/Brazil/SP-283/2020	EPI_ISL_527860	South America	Brazil	São Paulo	São Paulo	29839	Human	68	Male	B.1.1.28	GR	Hospital Municipal de Parelheiros Josanias Castanha Braga	Instituto Adolfo Lutz, Interdiciplinary Procedures Center, Strategic Laboratory	Claudio Tavares Sacchi, Claudia Regina Gonçalves, Erica Valessa Ramos Gomes	https://www.gisaid.org/	2020-09-05				470	ORF1a	P2046L	0.785	9	-1.059	Neutral
2020-04-17	hCoV-19/Brazil/SP-226/2020	EPI_ISL_527868	South America	Brazil	São Paulo	São Paulo	29834	Human	57	Male	B.1.1.28	GR	Hospital e Maternidade do Braz	Instituto Adolfo Lutz, Interdiciplinary Procedures Center, Strategic Laboratory	Claudio Tavares Sacchi, Claudia Regina Gonçalves, Erica Valessa Ramos Gomes	https://www.gisaid.org/	2020-09-05				471	ORF1a	L3027F	0.536	9	-0.438	Neutral
2020-04-17	hCoV-19/USA/NY-NYCPHL-000200/2020	EPI_ISL_631734	North America	USA	New York	New York City	29782	Human	72	Male	B.1	GH	Jamaica Hospital Medical Center	New York City Public Health Laboratory	Jade Wang, et al.	https://www.gisaid.org/	2020-11-11				472	ORF1a	T2154I	0.542	9	-0.655	Neutral
2020-04-17	hCoV-19/USA/NY-NYCPHL-000201/2020	EPI_ISL_631735	North America	USA	New York	New York City	29782	Human	88	Female	B.1	GH	Jamaica Hospital Medical Center	New York City Public Health Laboratory	Jade Wang, et al.	https://www.gisaid.org/	2020-11-11				473	ORF1a	H2092Y	0.002	9	0.145	Neutral
2020-04-17	hCoV-19/USA/NY-NYCPHL-000202/2020	EPI_ISL_631736	North America	USA	New York	New York City	29782	Human	86	Male	B.1	GH	Jamaica Hospital Medical Center	New York City Public Health Laboratory	Jade Wang, et al.	https://www.gisaid.org/	2020-11-11				474	ORF1a	S2500F	0.996	9	3.256	Neutral
2020-04-17	hCoV-19/Brazil/SP-L24-CD541/2020	EPI_ISL_672699	South America	Brazil	São Paulo		29782	Human	59	Male	B.1.1	GR	Hospital das Clínicas da Faculdade de Medicina da Universidade de São Paulo (HC-FMUSP)	Laboratório de Parasitologia Médica - Instituto de Medicina Tropical - Universidade de São Paulo	Brazil-UK Centre for Arbovirus Discovery Diagnosis Genomics and Epidemiology (CADDE) Genomic Network - Instituto de Medicina Tropical	https://www.gisaid.org/	2020-12-04				475	ORF1a	W2769C	0.853	9	-2.796	Deleterious
2020-04-17	hCoV-19/Brazil/SP-L26-CD547/2020	EPI_ISL_672725	South America	Brazil	São Paulo		29752	Human	72	Female	B.1.1.28	GR	Hospital das Clínicas da Faculdade de Medicina da Universidade de São Paulo (HC-FMUSP)	Laboratório de Parasitologia Médica - Instituto de Medicina Tropical - Universidade de São Paulo	Brazil-UK Centre for Arbovirus Discovery Diagnosis Genomics and Epidemiology (CADDE) Genomic Network - Instituto de Medicina Tropical	https://www.gisaid.org/	2020-12-04				476	ORF1a	S4398L	1	9	-2.105	Neutral
2020-04-17	hCoV-19/Mexico/CMX-INER-0060/2020	EPI_ISL_837659	North America	Mexico	Mexico City		29865	Human	39	Male	B.1.609	G	Instituto Nacional de Enfermedades Respiratorias (INER)	Instituto Nacional de Enfermedades Respiratorias (INER)	Celia Boukadida, Margarita Matías-Florentino, Alma Rincón-Rubio, Hector Esteban Paz-Juárez, Olivia Briceño, Edgar Sevilla-Reyes, Fidencio Mejía-Nepomuceno, Mario Mújica-Sánchez, Eduardo Becerril-Vargas, José Arturo Martínez-Orozco, Alejandra Hernández-Terán, Jorge Salas-Hernández, Santiago Ávila-Ríos, Joel Armando Vázquez-Pérez	https://www.gisaid.org/	2021-01-18				477	ORF1a	H388Y	0.992	9	0.455	Neutral
2020-04-17	hCoV-19/Mexico/CMX-INER-0061/2020	EPI_ISL_837660	North America	Mexico	Mexico City		29871	Human	56	Male	B.1	GH	Instituto Nacional de Enfermedades Respiratorias (INER)	Instituto Nacional de Enfermedades Respiratorias (INER)	Celia Boukadida, Margarita Matías-Florentino, Alma Rincón-Rubio, Hector Esteban Paz-Juárez, Olivia Briceño, Edgar Sevilla-Reyes, Fidencio Mejía-Nepomuceno, Mario Mújica-Sánchez, Eduardo Becerril-Vargas, José Arturo Martínez-Orozco, Alejandra Hernández-Terán, Jorge Salas-Hernández, Santiago Ávila-Ríos, Joel Armando Vázquez-Pérez	https://www.gisaid.org/	2021-01-18				478	ORF1a	I114T	0	9	0.087	Neutral
2020-04-18	hCoV-19/Brazil/SP-168/2020	EPI_ISL_523967	South America	Brazil	São Paulo	São Paulo	29839	Human	91	Female	B.1.1	GR	Hospital Sancta Maggiore	Instituto Adolfo Lutz, Interdiciplinary Procedures Center, Strategic Laboratory	Claudio Tavares Sacchi, Claudia Regina Gonçalves, Erica Valessa Ramos Gomes	https://www.gisaid.org/	2020-08-27				479	ORF1a	S2535L	0.386	9	-1.145	Neutral
2020-04-18	hCoV-19/Brazil/SP-202/2020	EPI_ISL_523985	South America	Brazil	São Paulo	São Paulo	29861	Human	90	Male	B.1.1.28	GR	Hospital Municipal Dr. Benedicto Montenegro	Instituto Adolfo Lutz, Interdiciplinary Procedures Center, Strategic Laboratory	Claudio Tavares Sacchi, Claudia Regina Gonçalves, Erica Valessa Ramos Gomes	https://www.gisaid.org/	2020-08-27				480	ORF1a	E3764D	0.99	9	-0.503	Neutral
2020-04-18	hCoV-19/Brazil/SP-512/2020	EPI_ISL_471556	South America	Brazil	São Paulo	Osasco	29829	Human	73	Female	B.1.1.28	GR	Pronto Socorro Jose Ibrahin	Instituto Adolfo Lutz, Interdiciplinary Procedures Center, Strategic Laboratory	Claudio Tavares Sacchi, Claudia Regina Gonçalves, Erica Valessa Ramos Gomes	https://www.gisaid.org/	2020-06-22				481	ORF1a	E913D	0.995	9	0.049	Neutral
2020-04-18	hCoV-19/Brazil/SP-155/2020	EPI_ISL_515559	South America	Brazil	São Paulo	São Paulo	29836	Human	97	Female	B.1.1.28	GR	Hospital Sao Paulo de Ensino da Unifesp	Instituto Adolfo Lutz, Interdiciplinary Procedures Center, Strategic Laboratory	Claudio Tavares Sacchi, Claudia Regina Gonçalves, Erica Valessa Ramos Gomes	https://www.gisaid.org/	2020-08-19				482	ORF1a	T3646A	0.986	9	-1.307	Neutral
2020-04-18	hCoV-19/USA/NY-NYCPHL-000249/2020	EPI_ISL_631775	North America	USA	New York	New York City	29782	Human	86	Female	B.1.1.8	GR	Jamaica Hospital Medical Center	New York City Public Health Laboratory	Jade Wang, et al.	https://www.gisaid.org/	2020-11-11				483	ORF1a	H110Y	0.982	8	0.266	Neutral
2020-04-18	hCoV-19/Brazil/SP-L26-CD548/2020	EPI_ISL_672726	South America	Brazil	São Paulo		29782	Human	71	Female	B.1.1.28	GR	Hospital das Clínicas da Faculdade de Medicina da Universidade de São Paulo (HC-FMUSP)	Laboratório de Parasitologia Médica - Instituto de Medicina Tropical - Universidade de São Paulo	Brazil-UK Centre for Arbovirus Discovery Diagnosis Genomics and Epidemiology (CADDE) Genomic Network - Instituto de Medicina Tropical	https://www.gisaid.org/	2020-12-04				484	ORF1a	V1887I	0.995	8	-0.443	Neutral
2020-04-18	hCoV-19/Brazil/SP-L26-CD550/2020	EPI_ISL_672728	South America	Brazil	São Paulo		29782	Human	54	Male	B.1.1.33	GR	Hospital das Clínicas da Faculdade de Medicina da Universidade de São Paulo (HC-FMUSP)	Laboratório de Parasitologia Médica - Instituto de Medicina Tropical - Universidade de São Paulo	Brazil-UK Centre for Arbovirus Discovery Diagnosis Genomics and Epidemiology (CADDE) Genomic Network - Instituto de Medicina Tropical	https://www.gisaid.org/	2020-12-04				485	ORF1a	T2124I	0.996	8	-1.189	Neutral
2020-04-19	hCoV-19/Brazil/SP-193/2020	EPI_ISL_523984	South America	Brazil	São Paulo	São Paulo	29865	Human	83	Male	B.1.1.28	GR	Ama Dr Jose Soares Hungria	Instituto Adolfo Lutz, Interdiciplinary Procedures Center, Strategic Laboratory	Claudio Tavares Sacchi, Claudia Regina Gonçalves, Erica Valessa Ramos Gomes	https://www.gisaid.org/	2020-08-27				486	ORF1a	T1820I	0.005	8	-1.394	Neutral
2020-04-19	hCoV-19/Brazil/SP-209/2020	EPI_ISL_523990	South America	Brazil	São Paulo	São Paulo	29834	Human	64	Female	B.1.1.28	GR	AMA Jardim Peri	Instituto Adolfo Lutz, Interdiciplinary Procedures Center, Strategic Laboratory	Claudio Tavares Sacchi, Claudia Regina Gonçalves, Erica Valessa Ramos Gomes	https://www.gisaid.org/	2020-08-27				487	ORF1a	P1921L	0.851	8	-0.863	Neutral
2020-04-19	hCoV-19/Brazil/SP-L26-CD553/2020	EPI_ISL_672730	South America	Brazil	São Paulo		29611	Human	82	Female	B.1.1.28	GR	Hospital das Clínicas da Faculdade de Medicina da Universidade de São Paulo (HC-FMUSP)	Laboratório de Parasitologia Médica - Instituto de Medicina Tropical - Universidade de São Paulo	Brazil-UK Centre for Arbovirus Discovery Diagnosis Genomics and Epidemiology (CADDE) Genomic Network - Instituto de Medicina Tropical	https://www.gisaid.org/	2020-12-04				488	ORF1a	A2249V	0.652	8	0.178	Neutral
2020-04-19	hCoV-19/Brazil/SP-L26-CD555/2020	EPI_ISL_672732	South America	Brazil	São Paulo		29752	Human	62	Female	B.1.1.28	GR	Hospital das Clínicas da Faculdade de Medicina da Universidade de São Paulo (HC-FMUSP)	Laboratório de Parasitologia Médica - Instituto de Medicina Tropical - Universidade de São Paulo	Brazil-UK Centre for Arbovirus Discovery Diagnosis Genomics and Epidemiology (CADDE) Genomic Network - Instituto de Medicina Tropical	https://www.gisaid.org/	2020-12-04				489	ORF1a	S2242F	0.456	8	1.065	Neutral
2020-04-19	hCoV-19/Brazil/SP-156/2020	EPI_ISL_515560	South America	Brazil	São Paulo	São Paulo	29854	Human	70	Male	B.1.1.28	GR	Hospital Sao Paulo de Ensino da Unifesp	Instituto Adolfo Lutz, Interdiciplinary Procedures Center, Strategic Laboratory	Claudio Tavares Sacchi, Claudia Regina Gonçalves, Erica Valessa Ramos Gomes	https://www.gisaid.org/	2020-08-19				490	ORF1a	A591V	0.999	8	0.139	Neutral
2020-04-19	hCoV-19/USA/NY-NYCPHL-000207/2020	EPI_ISL_631740	North America	USA	New York	New York City	29782	Human	67	Male	B.1	GH	Jamaica Hospital Medical Center	New York City Public Health Laboratory	Jade Wang, et al.	https://www.gisaid.org/	2020-11-11				491	ORF1a	T4265I	0.996	8	-2.766	Deleterious
2020-04-19	hCoV-19/USA/NY-NYCPHL-000250/2020	EPI_ISL_631776	North America	USA	New York	New York City	29782	Human	80	Male	B.1	GH	Jamaica Hospital Medical Center	New York City Public Health Laboratory	Jade Wang, et al.	https://www.gisaid.org/	2020-11-11				492	ORF1a	A2123V	0.532	8	0.03	Neutral
2020-04-19	hCoV-19/Brazil/SP-L26-CD551/2020	EPI_ISL_672729	South America	Brazil	São Paulo		29782	Human	77	Male	B.1.1.28	GR	Hospital das Clínicas da Faculdade de Medicina da Universidade de São Paulo (HC-FMUSP)	Laboratório de Parasitologia Médica - Instituto de Medicina Tropical - Universidade de São Paulo	Brazil-UK Centre for Arbovirus Discovery Diagnosis Genomics and Epidemiology (CADDE) Genomic Network - Instituto de Medicina Tropical	https://www.gisaid.org/	2020-12-04				493	ORF1a	T551I	0.786	8	-1.285	Neutral
2020-04-19	hCoV-19/Brazil/PE-FIOCRUZ-IAM495/2020	EPI_ISL_572345	South America	Brazil	Pernambuco	Vitoria de Santo Antao	29814	Human	67	Female	B.1.1	GR	Laboratório Central de Saúde Pública do Estado de Pernambuco (LACEN-PE)	WallauLab, Aggeu Magalhaes Institute	Marcelo Henrique Santos Paiva, Duschinka Ribeiro Duarte Guedes, Cássia Docena, Matheus Filgueira Bezerra, Filipe Zimmer Dezordi, Laís Ceschini Machado, Larissa Krokovsky, Elisama Helvecio, Alexandre Freitas da Silva, Luydson Richardson Silva Vasconcelos, Antonio Mauro Rezende, Severino Jefferson Ribeiro da Silva, Kamila Gaudêncio da Silva Sales, Bruna Santos Lima Figueiredo de Sá, Derciliano Lope…	https://www.gisaid.org/	2020-10-05				494	ORF1a	S1361P	0.453	8	0.817	Neutral
2020-04-20	hCoV-19/Brazil/SP-208/2020	EPI_ISL_523989	South America	Brazil	São Paulo	São Paulo	29822	Human	67	Male	B.1.1.28	GR	AMA Jardim Joamar	Instituto Adolfo Lutz, Interdiciplinary Procedures Center, Strategic Laboratory	Claudio Tavares Sacchi, Claudia Regina Gonçalves, Erica Valessa Ramos Gomes	https://www.gisaid.org/	2020-08-27				495	ORF1a	A1679S	0.996	8	-1.474	Neutral
2020-04-20	hCoV-19/USA/NY-NYCPHL-000345/2020	EPI_ISL_631856	North America	USA	New York	New York City	29782	Human	69	Male	B.1	GH	St Barnabas Hospital	New York City Public Health Laboratory	Jade Wang, et al.	https://www.gisaid.org/	2020-11-11				496	ORF1a	K1202N	0.889	8	-0.2	Neutral
2020-04-20	hCoV-19/Brazil/SP-L26-CD556/2020	EPI_ISL_672733	South America	Brazil	São Paulo		29611	Human	83	Female	B.1.1.28	GR	Hospital das Clínicas da Faculdade de Medicina da Universidade de São Paulo (HC-FMUSP)	Laboratório de Parasitologia Médica - Instituto de Medicina Tropical - Universidade de São Paulo	Brazil-UK Centre for Arbovirus Discovery Diagnosis Genomics and Epidemiology (CADDE) Genomic Network - Instituto de Medicina Tropical	https://www.gisaid.org/	2020-12-04				497	ORF1a	T2648I	0.995	7	-2.747	Deleterious
2020-04-20	hCoV-19/Brazil/SP-L26-CD558/2020	EPI_ISL_672735	South America	Brazil	São Paulo		29782	Human	61	Female	B.1.1.28	GR	Hospital das Clínicas da Faculdade de Medicina da Universidade de São Paulo (HC-FMUSP)	Laboratório de Parasitologia Médica - Instituto de Medicina Tropical - Universidade de São Paulo	Brazil-UK Centre for Arbovirus Discovery Diagnosis Genomics and Epidemiology (CADDE) Genomic Network - Instituto de Medicina Tropical	https://www.gisaid.org/	2020-12-04				498	ORF1a	F3605L	0.996	7	-1.091	Neutral
2020-04-20	hCoV-19/Belgium/20A55/2020	EPI_ISL_452152	Europe	Belgium	Brussels		29836	Human	70	Female	B.1	G	CUB Hopital Erasme Laboratoire d'Anatomie Pathologique	CUB Hopital Erasme Laboratoire d'Anatomie Pathologique	Prof. Isabelle Salmon, Dr Nicky D'Haene	https://www.gisaid.org/	2020-05-26				499	ORF1a	T2967I	0.006	7	0.709	Neutral
2020-04-20	hCoV-19/Brazil/SP-136/2020	EPI_ISL_515542	South America	Brazil	São Paulo	Peruibe	29834	Human	77	Male	B.1.1.28	GR	Vigilância Epidemiológica de Leme	Instituto Adolfo Lutz, Interdiciplinary Procedures Center, Strategic Laboratory	Claudio Tavares Sacchi, Claudia Regina Gonçalves, Erica Valessa Ramos Gomes	https://www.gisaid.org/	2020-08-19				500	ORF1a	A3623S	0.886	7	0.175	Neutral
2020-04-20	hCoV-19/USA/NY-Wadsworth-57118-01/2020	EPI_ISL_525686	North America	USA	New York		29822	Human	25	Male	B.1.506	GH	Wadsworth Center, New York State Department of Health	Wadsworth Center, New York State Department of Health	Kirsten St. George, Daryl M. Lamson, Sara Griesemer, Jonathan Plitnick, Navjot Singh, Matthew D. Shudt, Erica Lasek-Nesselquist	https://www.gisaid.org/	2020-08-31				501	ORF1a	A1352V	0.999	7	0.378	Neutral
2020-04-20	hCoV-19/Brazil/SP-298/2020	EPI_ISL_527861	South America	Brazil	São Paulo	Campinas	29840	Human	82	Male	B.1.1.28	GR	Hospital e Maternidade Celso Pierro	Instituto Adolfo Lutz, Interdiciplinary Procedures Center, Strategic Laboratory	Av. Dr. Arnaldo, 355 - Brazil, Cerqueira Cesar, São Paulo - SP, 01246-1301	https://www.gisaid.org/	2020-09-05				502	ORF1a	C3790F	1	7	-2.392	Neutral
2020-04-20	hCoV-19/Turkey/IST-GLAB-171/2020	EPI_ISL_480264	Europe	Turkey	Istanbul		29811	Human	90	Male	B.1.1	GR	Genomic Laboratory (GLAB) (Conjoint lab of Health Directorate of Istanbul and Istanbul Technical University)	Genomic Laboratory (GLAB), Istanbul Technical University	Ilker Karacan, Tugba Kizilboga Akgun, Bugra Agaoglu, Gizem Alkurt, Jale Yildiz, Betsi Köse, Elifnaz Çelik, Arzu Irvem, Yasemin Kendir Demirkol, Ozlem Akgun Dogan, Mehtap Aydın, Levent Doganay, Gizem Dinler Doganay	https://www.gisaid.org/	2020-07-01				503	ORF1a	T2836I	0.999	7	-1.325	Neutral
2020-04-20	hCoV-19/SaudiArabia/KAUST-MADINAH444/2020	EPI_ISL_513158	Asia	Saudi Arabia	Madinah		29903	Human	46	Male	B.1	GH	Pathogen Genomics Lab King Abdullah University of Science and Technology(KAUST)	Pathogen Genomics Lab King Abdullah University of Science and Technology(KAUST)	Fadwa Alofi, Sharif Hala, Rahul P Salunke, Sara Mfarrej, Amit Kumar Subudhi, Fathia Ben Rached, Amanda, Luke, Afrah Alsomali, Asim Khogeer, Jumana Taha, Abdulaziz Alahmadi, Kahled Algithami, Raeece Naeem, Anwar Hashem, Naif Almontashiri, Arnab Pain	https://www.gisaid.org/	2020-08-12				504	ORF1a	Q676P	0.995	7	-0.573	Neutral
2020-04-20	hCoV-19/Brazil/PE-FIOCRUZ-IAM395/2020	EPI_ISL_572338	South America	Brazil	Pernambuco	Jaboatao dos Guararapes	29837	Human	68	Male	B.1.1	GR	Laboratório Central de Saúde Pública do Estado de Pernambuco (LACEN-PE)	WallauLab, Aggeu Magalhaes Institute	Marcelo Henrique Santos Paiva, Duschinka Ribeiro Duarte Guedes, Cássia Docena, Matheus Filgueira Bezerra, Filipe Zimmer Dezordi, Laís Ceschini Machado, Larissa Krokovsky, Elisama Helvecio, Alexandre Freitas da Silva, Luydson Richardson Silva Vasconcelos, Antonio Mauro Rezende, Severino Jefferson Ribeiro da Silva, Kamila Gaudêncio da Silva Sales, Bruna Santos Lima Figueiredo de Sá, Derciliano Lope…	https://www.gisaid.org/	2020-10-05				505	ORF1a	T2300I	0.34	7	-0.998	Neutral
2020-04-21	hCoV-19/Brazil/SP-205/2020	EPI_ISL_523988	South America	Brazil	São Paulo	São Paulo	29851	Human	57	Male	B.1.1.28	GR	Hospital Sao Paulo de Ensino da Unifesp	Instituto Adolfo Lutz, Interdiciplinary Procedures Center, Strategic Laboratory	Claudio Tavares Sacchi, Claudia Regina Gonçalves, Erica Valessa Ramos Gomes	https://www.gisaid.org/	2020-08-27				506	ORF1a	A2001T	0	7	0.516	Neutral
2020-04-21	hCoV-19/Brazil/SP-L26-CD561/2020	EPI_ISL_672737	South America	Brazil	São Paulo		29323	Human	74	Male	B.1.1.33	GR	Hospital das Clínicas da Faculdade de Medicina da Universidade de São Paulo (HC-FMUSP)	Laboratório de Parasitologia Médica - Instituto de Medicina Tropical - Universidade de São Paulo	Brazil-UK Centre for Arbovirus Discovery Diagnosis Genomics and Epidemiology (CADDE) Genomic Network - Instituto de Medicina Tropical	https://www.gisaid.org/	2020-12-04				507	ORF1a	I2786T	0.403	7	-1.1	Neutral
2020-04-21	hCoV-19/Brazil/SP-L26-CD565/2020	EPI_ISL_672739	South America	Brazil	São Paulo		29782	Human	79	Female	B.1.1.28	GR	Hospital das Clínicas da Faculdade de Medicina da Universidade de São Paulo (HC-FMUSP)	Laboratório de Parasitologia Médica - Instituto de Medicina Tropical - Universidade de São Paulo	Brazil-UK Centre for Arbovirus Discovery Diagnosis Genomics and Epidemiology (CADDE) Genomic Network - Instituto de Medicina Tropical	https://www.gisaid.org/	2020-12-04				508	ORF1a	P3359S	1	7	-3.209	Deleterious
2020-04-21	hCoV-19/Brazil/SP-282/2020	EPI_ISL_527859	South America	Brazil	São Paulo	São Paulo	29836	Human	58	Female	B.1.1.28	GR	Hospital Municipal Vereador Jose Storopolli	Instituto Adolfo Lutz, Interdiciplinary Procedures Center, Strategic Laboratory	Claudio Tavares Sacchi, Claudia Regina Gonçalves, Erica Valessa Ramos Gomes	https://www.gisaid.org/	2020-09-05				509	ORF1a	V1287A	0.991	7	-0.705	Neutral
2020-04-21	hCoV-19/Brazil/SP-221/2020	EPI_ISL_527866	South America	Brazil	São Paulo	São Paulo	29831	Human	48	Male	B.1.1.28	GR	PS Municipal Dr Lauro Ribas Braga	Instituto Adolfo Lutz, Interdiciplinary Procedures Center, Strategic Laboratory	Av. Dr. Arnaldo, 355 - Brazil, Cerqueira Cesar, São Paulo - SP, 01246-1301	https://www.gisaid.org/	2020-09-05				510	ORF1a	Q3966R	0.996	7	-1.166	Neutral
2020-04-21	hCoV-19/USA/NY-NYCPHL-000184/2020	EPI_ISL_631719	North America	USA	New York	New York City	29782	Human	81	Male	B.1	GH	Jamaica Hospital Medical Center	New York City Public Health Laboratory	Jade Wang, et al.	https://www.gisaid.org/	2020-11-11				511	ORF1a	S2947N	0.998	6	-0.766	Neutral
2020-04-21	hCoV-19/USA/NY-NYCPHL-000251/2020	EPI_ISL_631777	North America	USA	New York	New York City	29782	Human	91	Female	B.1	GH	Jamaica Hospital Medical Center	New York City Public Health Laboratory	Jade Wang, et al.	https://www.gisaid.org/	2020-11-11				512	ORF1a	T2846I	0.996	6	-1.106	Neutral
2020-04-21	hCoV-19/Mexico/CMX-INER-0073/2020	EPI_ISL_837672	North America	Mexico	Mexico City		29830	Human	59	Male	B.1.609	G	Instituto Nacional de Enfermedades Respiratorias (INER)	Instituto Nacional de Enfermedades Respiratorias (INER)	Celia Boukadida, Margarita Matías-Florentino, Alma Rincón-Rubio, Hector Esteban Paz-Juárez, Olivia Briceño, Edgar Sevilla-Reyes, Fidencio Mejía-Nepomuceno, Mario Mújica-Sánchez, Eduardo Becerril-Vargas, José Arturo Martínez-Orozco, Alejandra Hernández-Terán, Jorge Salas-Hernández, Santiago Ávila-Ríos, Joel Armando Vázquez-Pérez	https://www.gisaid.org/	2021-01-18				513	ORF1a	R24C	0.997	6	-1.108	Neutral
2020-04-22	hCoV-19/Colombia/MET-005/2021	EPI_ISL_2142003	South America	Colombia	Meta	Villavicencio	29782	Human	58	Male	B.1.111	GH	Clínica Meta	Instituto de Virología-Universidad El Bosque	Eliana P. Calvo, L. Johana Madroñero, Maria Fernanda Montañez-Suarez, Adriana Franco, Andres F. Cardona-Rios, Maria Stella López, Jhann Andrés Arturo, Lilia Bernal-Cepeda, Sonia P. Bohórquez, María Angélica Calderón-Peláez, Sigrid J. Camacho-Ortega, Carolina Coronel-Ruiz, Felix G. Delgado, Lady Lopez, ‪Myriam Lucia Velandia-Romero, Laura Silvana Pérez, Karl A Ciuoderis, Jorge E. Osorio, Juan P. H…	https://www.gisaid.org/	2021-05-18				514	ORF1a	S2193F	0.956	6	-0.97	Neutral
2020-04-22	hCoV-19/SaudiArabia/KAUST-JEDDAH562/2020	EPI_ISL_512962	Asia	Saudi Arabia	Jeddah		29903	Human	66	Male	B.1	GH	Pathogen Genomics Lab King Abdullah University of Science and Technology(KAUST)	Pathogen Genomics Lab King Abdullah University of Science and Technology(KAUST)	Sara Mfarrej, Raeece Naeem, Rahul P Salunke, Sharif Hala, Fadwa Alofi, Amit Kumar Subudhi, Fathia Ben Rached, Afrah Alsomali, Jumana Taha, Abdulaziz Alahmadi, Asim Khogeer, Nashwa Al-khotani, Anwar Hashem, Naif Almontashiri, Arnab Pain	https://www.gisaid.org/	2020-08-12				515	ORF1a	K2029N	0.854	6	-0.352	Neutral
2020-04-22	hCoV-19/SaudiArabia/KAUST-JEDDAH566/2020	EPI_ISL_512963	Asia	Saudi Arabia	Jeddah		29903	Human	54	Male	B.1	GH	Pathogen Genomics Lab King Abdullah University of Science and Technology(KAUST)	Pathogen Genomics Lab King Abdullah University of Science and Technology(KAUST)	Sara Mfarrej, Raeece Naeem, Rahul P Salunke, Sharif Hala, Fadwa Alofi, Amit Kumar Subudhi, Fathia Ben Rached, Afrah Alsomali, Jumana Taha, Abdulaziz Alahmadi, Asim Khogeer, Nashwa Al-khotani, Anwar Hashem, Naif Almontashiri, Arnab Pain	https://www.gisaid.org/	2020-08-12				516	ORF1a	A2139V	0.998	6	0.278	Neutral
2020-04-22	hCoV-19/Brazil/SP-211/2020	EPI_ISL_523991	South America	Brazil	São Paulo	São Paulo	29843	Human	55	Female	B.1.1.33	GR	Hospital Municipal Carmen Prudente	Instituto Adolfo Lutz, Interdiciplinary Procedures Center, Strategic Laboratory	Claudio Tavares Sacchi, Claudia Regina Gonçalves, Erica Valessa Ramos Gomes	https://www.gisaid.org/	2020-08-27				517	ORF1a	T614I	0.785	6	-0.413	Neutral
2020-04-22	hCoV-19/Brazil/SP-262/2020	EPI_ISL_524466	South America	Brazil	São Paulo	São Paulo	29844	Human	82	Male	B.1.1.28	GR	PS Municipal Dr Lauro Ribas Braga	Instituto Adolfo Lutz, Interdiciplinary Procedures Center, Strategic Laboratory	Claudio Tavares Sacchi, Claudia Regina Gonçalves, Erica Valessa Ramos Gomes	https://www.gisaid.org/	2020-08-28				518	ORF1a	T1638I	0.005	6	0.301	Neutral
2020-04-22	hCoV-19/Brazil/SP-263/2020	EPI_ISL_524467	South America	Brazil	São Paulo	São Paulo	29860	Human	54	Male	B.1.1.33	GR	Hospital Municipal Dr. Moysés Deutsch	Instituto Adolfo Lutz, Interdiciplinary Procedures Center, Strategic Laboratory	Claudio Tavares Sacchi, Claudia Regina Gonçalves, Erica Valessa Ramos Gomes	https://www.gisaid.org/	2020-08-28				519	ORF1a	R226K	0.886	6	-0.322	Neutral
2020-04-22	hCoV-19/Brazil/SP-L26-CD566/2020	EPI_ISL_672740	South America	Brazil	São Paulo		29782	Human	65	Male	B.1.1.28	GR	Hospital das Clínicas da Faculdade de Medicina da Universidade de São Paulo (HC-FMUSP)	Laboratório de Parasitologia Médica - Instituto de Medicina Tropical - Universidade de São Paulo	Brazil-UK Centre for Arbovirus Discovery Diagnosis Genomics and Epidemiology (CADDE) Genomic Network - Instituto de Medicina Tropical	https://www.gisaid.org/	2020-12-04				520	ORF1a	T2274I	0.563	6	-1.739	Neutral
2020-04-22	hCoV-19/Brazil/SP-L26-CD568/2020	EPI_ISL_672741	South America	Brazil	São Paulo		29782	Human	45	Male	B.1.1.28	GR	Hospital das Clínicas da Faculdade de Medicina da Universidade de São Paulo (HC-FMUSP)	Laboratório de Parasitologia Médica - Instituto de Medicina Tropical - Universidade de São Paulo	Brazil-UK Centre for Arbovirus Discovery Diagnosis Genomics and Epidemiology (CADDE) Genomic Network - Instituto de Medicina Tropical	https://www.gisaid.org/	2020-12-04				521	ORF1a	T814I	0.999	6	-0.664	Neutral
2020-04-22	hCoV-19/Brazil/SP-L26-CD570/2020	EPI_ISL_672742	South America	Brazil	São Paulo		29494	Human	83	Male	B.1.1.28	GR	Hospital das Clínicas da Faculdade de Medicina da Universidade de São Paulo (HC-FMUSP)	Laboratório de Parasitologia Médica - Instituto de Medicina Tropical - Universidade de São Paulo	Brazil-UK Centre for Arbovirus Discovery Diagnosis Genomics and Epidemiology (CADDE) Genomic Network - Instituto de Medicina Tropical	https://www.gisaid.org/	2020-12-04				522	ORF1a	C2064Y	0.999	6	-0.603	Neutral
2020-04-22	hCoV-19/Brazil/SP-516/2020	EPI_ISL_468321	South America	Brazil	São Paulo	São Paulo	29848	Human	72	Male	B.1.1.28	GR	Hospital Universitario da USP	Instituto Adolfo Lutz, Interdiciplinary Procedures Center, Strategic Laboratory	Claudio Tavares Sacchi, Claudia Regina Gonçalves, Erica Valessa Ramos Gomes	https://www.gisaid.org/	2020-06-16				523	ORF1a	E743D	1	6	-0.256	Neutral
2020-04-22	hCoV-19/Brazil/SP-218/2020	EPI_ISL_527865	South America	Brazil	São Paulo	São Paulo	29834	Human	83	Male	B.1.1.28	GR	Hospital e Maternidade São Cristóvão	Instituto Adolfo Lutz, Interdiciplinary Procedures Center, Strategic Laboratory	Claudio Tavares Sacchi, Claudia Regina Gonçalves, Erica Valessa Ramos Gomes	https://www.gisaid.org/	2020-09-05				524	ORF1a	A2690V	0.865	6	0.038	Neutral
2020-04-22	hCoV-19/Brazil/SP-225/2020	EPI_ISL_527867	South America	Brazil	São Paulo	São Paulo	29850	Human	55	Male	B.1.1.33	GR	Pronto Socorro Municipal - Balneario São José	Instituto Adolfo Lutz, Interdiciplinary Procedures Center, Strategic Laboratory	Claudio Tavares Sacchi, Claudia Regina Gonçalves, Erica Valessa Ramos Gomes	https://www.gisaid.org/	2020-09-05				525	ORF1a	T3058I	0.456	6	1.629	Neutral
2020-04-22	hCoV-19/Brazil/SP-300/2020	EPI_ISL_527869	South America	Brazil	São Paulo	São Paulo	29851	Human	45	Male	B.1.1.33	GR	Hospital Municipal Carmen Prudente	Instituto Adolfo Lutz, Interdiciplinary Procedures Center, Strategic Laboratory	Claudio Tavares Sacchi, Claudia Regina Gonçalves, Erica Valessa Ramos Gomes	https://www.gisaid.org/	2020-09-05				526	ORF1a	L3694F	0.999	6	-0.134	Neutral
2020-04-22	hCoV-19/USA/NY-NYCPHL-000185/2020	EPI_ISL_631720	North America	USA	New York	New York City	29782	Human	94	Male	B.1	GH	Jamaica Hospital Medical Center	New York City Public Health Laboratory	Jade Wang, et al.	https://www.gisaid.org/	2020-11-11				527	ORF1a	A967V	0.552	6	0.5	Neutral
2020-04-22	hCoV-19/Brazil/MG-L26-CD567/2020	EPI_ISL_672669	South America	Brazil	Minas Gerais		29782	Human	14	Female	B.1.1.33	GR	Hospital das Clínicas da Faculdade de Medicina da Universidade de São Paulo (HC-FMUSP)	Laboratório de Parasitologia Médica - Instituto de Medicina Tropical - Universidade de São Paulo	Brazil-UK Centre for Arbovirus Discovery Diagnosis Genomics and Epidemiology (CADDE) Genomic Network - Instituto de Medicina Tropical	https://www.gisaid.org/	2020-12-04				528	ORF1a	S3158T	0.999	6	-0.84	Neutral
2020-04-22	hCoV-19/Brazil/PE-FIOCRUZ-IAM458/2020	EPI_ISL_572342	South America	Brazil	Pernambuco	Recife	29819	Human	58	Female	B.1.1	GR	Laboratório Central de Saúde Pública do Estado de Pernambuco (LACEN-PE)	WallauLab, Aggeu Magalhaes Institute	Marcelo Henrique Santos Paiva, Duschinka Ribeiro Duarte Guedes, Cássia Docena, Matheus Filgueira Bezerra, Filipe Zimmer Dezordi, Laís Ceschini Machado, Larissa Krokovsky, Elisama Helvecio, Alexandre Freitas da Silva, Luydson Richardson Silva Vasconcelos, Antonio Mauro Rezende, Severino Jefferson Ribeiro da Silva, Kamila Gaudêncio da Silva Sales, Bruna Santos Lima Figueiredo de Sá, Derciliano Lope…	https://www.gisaid.org/	2020-10-05				529	ORF1a	N2147D	0.563	6	0.78	Neutral
2020-04-22	hCoV-19/Brazil/PE-FIOCRUZ-IAM604/2020	EPI_ISL_572347	South America	Brazil	Pernambuco	Condado	29856	Human	70	Female	B.1.1	GR	Laboratório Central de Saúde Pública do Estado de Pernambuco (LACEN-PE)	WallauLab, Aggeu Magalhaes Institute	Marcelo Henrique Santos Paiva, Duschinka Ribeiro Duarte Guedes, Cássia Docena, Matheus Filgueira Bezerra, Filipe Zimmer Dezordi, Laís Ceschini Machado, Larissa Krokovsky, Elisama Helvecio, Alexandre Freitas da Silva, Luydson Richardson Silva Vasconcelos, Antonio Mauro Rezende, Severino Jefferson Ribeiro da Silva, Kamila Gaudêncio da Silva Sales, Bruna Santos Lima Figueiredo de Sá, Derciliano Lope…	https://www.gisaid.org/	2020-10-05				530	ORF1a	T78A	0.756	6	0.051	Neutral
2020-04-22	hCoV-19/Mexico/CMX-INER-0074/2020	EPI_ISL_837673	North America	Mexico	Mexico City		29841	Human	43	Male	B.1.609	G	Instituto Nacional de Enfermedades Respiratorias (INER)	Instituto Nacional de Enfermedades Respiratorias (INER)	Celia Boukadida, Margarita Matías-Florentino, Alma Rincón-Rubio, Hector Esteban Paz-Juárez, Olivia Briceño, Edgar Sevilla-Reyes, Fidencio Mejía-Nepomuceno, Mario Mújica-Sánchez, Eduardo Becerril-Vargas, José Arturo Martínez-Orozco, Alejandra Hernández-Terán, Jorge Salas-Hernández, Santiago Ávila-Ríos, Joel Armando Vázquez-Pérez	https://www.gisaid.org/	2021-01-18				531	ORF1a	T4355I	0.456	6	-0.618	Neutral
2020-04-23	hCoV-19/Brazil/SP-203/2020	EPI_ISL_523986	South America	Brazil	São Paulo	São Paulo	29842	Human	80	Male	B.1.1.28	GR	Ama Dr Jose Soares Hungria	Instituto Adolfo Lutz, Interdiciplinary Procedures Center, Strategic Laboratory	Claudio Tavares Sacchi, Claudia Regina Gonçalves, Erica Valessa Ramos Gomes	https://www.gisaid.org/	2020-08-27				532	ORF1a	T2087I	0	6	0.302	Neutral
2020-04-23	hCoV-19/Brazil/SP-213/2020	EPI_ISL_523992	South America	Brazil	São Paulo	São Paulo	29841	Human	47	Male	B.1.1.33	GR	Hospital Municipal Carmen Prudente	Instituto Adolfo Lutz, Interdiciplinary Procedures Center, Strategic Laboratory	Claudio Tavares Sacchi, Claudia Regina Gonçalves, Erica Valessa Ramos Gomes	https://www.gisaid.org/	2020-08-27				533	ORF1a	Q956R	0.869	6	-0.55	Neutral
2020-04-23	hCoV-19/Italy/SAR-ASSL-12/2020	EPI_ISL_637109	Europe	Italy	Sardinia		29853	Human	89	Male	B.1	G	Laboratorio Biologia Molecolare Sars Cov2 - UOC Laboratorio Analisi - Servizio Medicina di Laboratorio, Ospedale "San Francesco" - ATS-ASSL Nuoro	Laboratorio specialistico UOC Ematologia - Ospedale "San Francesco" - ATS-ASSL Nuoro	Piras Giovanna, Fancello Tatiana, Asproni Rosanna, Fiamma Maura, Monne Maria Itria, Toja Alessandro, Sanna Filomena, Floris Anna Rita, Sulis Vincenzo, Palmas Angelo Domenico, Casu Gavino, Lo Maglio Iana, Mameli Giuseppe	https://www.gisaid.org/	2020-11-16				534	ORF1a	N460Y	1	6	0.279	Neutral
2020-04-23	hCoV-19/Brazil/SP-L26-CD564/2020	EPI_ISL_672738	South America	Brazil	São Paulo		29782	Human	82	Male	B.1	GR	Hospital das Clínicas da Faculdade de Medicina da Universidade de São Paulo (HC-FMUSP)	Laboratório de Parasitologia Médica - Instituto de Medicina Tropical - Universidade de São Paulo	Brazil-UK Centre for Arbovirus Discovery Diagnosis Genomics and Epidemiology (CADDE) Genomic Network - Instituto de Medicina Tropical	https://www.gisaid.org/	2020-12-04				535	ORF1a	S2293G	0.002	6	-2.004	Neutral
2020-04-23	hCoV-19/cat/Spain/CT-IrsiCaixa-G5/2020	EPI_ISL_482820	Europe	Spain	Catalunya	Barcelona	29541	Felis catus	4	Male	None	G	Centre de Recerca en Sanitat Animal (IRTA-CReSA)	IrsiCaixa AIDS Research Lab	J. Segalés, M. Puig, J. Rodon, C. Avila-Nieto, J. Carrillo, G. Cantero, M.T. Terrón, S. Cruz, M. Parera ,M. Noguera-Julián, N. Izquierdo-Useros, V. Guallar, E. Vidal, A. Valencia, I. Blanco, J. Blanco, B. Clotet, J. Vergara-Alert	https://www.gisaid.org/	2020-07-06				536	ORF1a	T3117A	0.568	6	-1.85	Neutral
2020-04-23	hCoV-19/Brazil/SP-623/2020	EPI_ISL_515566	South America	Brazil	São Paulo	São Paulo	29831	Human	83	Male	B.1.1.28	GR	PS Municipal Dr Lauro Ribas Braga	Instituto Adolfo Lutz, Interdiciplinary Procedures Center, Strategic Laboratory	Claudio Tavares Sacchi, Claudia Regina Gonçalves, Erica Valessa Ramos Gomes	https://www.gisaid.org/	2020-08-19				537	ORF1a	R3163S	0.453	6	-0.254	Neutral
2020-04-23	hCoV-19/Italy/SAR-ASSL-07/2020	EPI_ISL_614396	Europe	Italy	Sardinia		29845	Human	70	Female	B.1.1	GR	Laboratorio Biologia Molecolare Sars Cov2 - UOC Laboratorio Analisi - Servizio Medicina di Laboratorio, Ospedale "San Francesco" - ATS-ASSL Nuoro	Laboratorio specialistico UOC Ematologia - Ospedale "San Francesco" - ATS-ASSL Nuoro	Piras Giovanna, Fancello Tatiana, Asproni Rosanna, Fiamma Maura, Monne Maria Itria, Toja Alessandro, Sanna Filomena, Floris Anna Rita, Sulis Vincenzo, Palmas Angelo Domenico, Casu Gavino, Lo Maglio Iana, Mameli Giuseppe	https://www.gisaid.org/	2020-11-05				538	ORF1a	V1143F	0.876	6	-0.604	Neutral
2020-04-23	hCoV-19/USA/NY-NYCPHL-000252/2020	EPI_ISL_631778	North America	USA	New York	New York City	29782	Human	73	Male	B.1	GH	St Barnabas Hospital	New York City Public Health Laboratory	Jade Wang, et al.	https://www.gisaid.org/	2020-11-11				539	ORF1a	T2495I	0.996	6	-1.209	Neutral
2020-04-23	hCoV-19/USA/NY-NYCPHL-000315/2020	EPI_ISL_631841	North America	USA	New York	New York City	29782	Human	63	Male	B.1	GH	OCME Office Of Chief Medical Examiner	New York City Public Health Laboratory	Jade Wang, et al.	https://www.gisaid.org/	2020-11-11				540	ORF1a	V438A	0.999	6	-0.805	Neutral
2020-04-23	hCoV-19/Turkey/IST-GLAB-092/2020	EPI_ISL_480244	Europe	Turkey	Istanbul		29811	Human	82	Male	B.1.1	GR	Genomic Laboratory (GLAB) (Conjoint lab of Health Directorate of Istanbul and Istanbul Technical University)	Genomic Laboratory (GLAB), Istanbul Technical University	Ilker Karacan, Tugba Kizilboga Akgun, Bugra Agaoglu, Gizem Alkurt, Jale Yildiz, Betsi Köse, Elifnaz Çelik, Arzu Irvem, Yasemin Kendir Demirkol, Ozlem Akgun Dogan, Mehtap Aydın, Levent Doganay, Gizem Dinler Doganay	https://www.gisaid.org/	2020-07-01				541	ORF1a	G2118D	0.996	6	-0.89	Neutral
2020-04-23	hCoV-19/SaudiArabia/KAUST-MADINAH361/2020	EPI_ISL_513138	Asia	Saudi Arabia	Madinah		29903	Human	35	Male	B.1	GH	Pathogen Genomics Lab King Abdullah University of Science and Technology(KAUST)	Pathogen Genomics Lab King Abdullah University of Science and Technology(KAUST)	Sharif Hala, Fadwa Alofi, Sara Mfarrej, Amit Kumar Subudhi, Rahul P Salunke, Fathia Ben Rached, Amanda Ooi, Luke Esau, Afrah Alsomali, Asim Khogeer, Jumana Taha, Abdulaziz Alahmadi, Kahled Algithami, Raeece Naeem, Anwar Hashem, Naif Almontashiri, Arnab Pain	https://www.gisaid.org/	2020-08-12				542	ORF1a	N2523T	0.999	6	-0.114	Neutral
2020-04-23	hCoV-19/SaudiArabia/KAUST-MADINAH364/2020	EPI_ISL_513141	Asia	Saudi Arabia	Madinah		29903	Human	83	Male	B.1	GH	Pathogen Genomics Lab King Abdullah University of Science and Technology(KAUST)	Pathogen Genomics Lab King Abdullah University of Science and Technology(KAUST)	Sharif Hala, Fadwa Alofi, Sara Mfarrej, Amit Kumar Subudhi, Rahul P Salunke, Fathia Ben Rached, Amanda Ooi, Luke Esau, Afrah Alsomali, Asim Khogeer, Jumana Taha, Abdulaziz Alahmadi, Kahled Algithami, Raeece Naeem, Anwar Hashem, Naif Almontashiri, Arnab Pain	https://www.gisaid.org/	2020-08-12				543	ORF1a	G1073E	0.936	6	-0.643	Neutral
2020-04-23	hCoV-19/SaudiArabia/KAUST-MADINAH434/2020	EPI_ISL_513155	Asia	Saudi Arabia	Madinah		29897	Human	46	Male	B.1	GH	Pathogen Genomics Lab King Abdullah University of Science and Technology(KAUST)	Pathogen Genomics Lab King Abdullah University of Science and Technology(KAUST)	Fadwa Alofi, Sharif Hala, Rahul P Salunke, Sara Mfarrej, Amit Kumar Subudhi, Fathia Ben Rached, Amanda, Luke, Afrah Alsomali, Asim Khogeer, Jumana Taha, Abdulaziz Alahmadi, Kahled Algithami, Raeece Naeem, Anwar Hashem, Naif Almontashiri, Arnab Pain	https://www.gisaid.org/	2020-08-12				544	ORF1a	M2606I	0.985	6	-0.581	Neutral
2020-04-23	hCoV-19/Mexico/CMX-INER-0075/2020	EPI_ISL_837605	North America	Mexico	Mexico City		29839	Human	53	Male	B.1.189	G	Instituto Nacional de Enfermedades Respiratorias (INER)	Instituto Nacional de Enfermedades Respiratorias (INER)	Celia Boukadida, Margarita Matías-Florentino, Alma Rincón-Rubio, Hector Esteban Paz-Juárez, Olivia Briceño, Edgar Sevilla-Reyes, Fidencio Mejía-Nepomuceno, Mario Mújica-Sánchez, Eduardo Becerril-Vargas, José Arturo Martínez-Orozco, Alejandra Hernández-Terán, Jorge Salas-Hernández, Santiago Ávila-Ríos, Joel Armando Vázquez-Pérez	https://www.gisaid.org/	2021-01-18				545	ORF1a	A1306S	0.995	6	-0.392	Neutral
2020-04-24	hCoV-19/Brazil/SP-302/2020	EPI_ISL_534322	South America	Brazil	São Paulo	São Paulo	29833	Human	72	Male	B.1.1.28	GR	PS Mun Julio Tupy	Instituto Adolfo Lutz, Interdiciplinary Procedures Center, Strategic Laboratory	Claudio Tavares Sacchi, Claudia Regina Gonçalves, Erica Valessa Ramos Gomes	https://www.gisaid.org/	2020-09-13				546	ORF1a	P3504S	0.996	6	-0.099	Neutral
2020-04-24	hCoV-19/Mexico/VER-InDRE-104/2020	EPI_ISL_872097	North America	Mexico	Veracruz		29883	Human	39	Male	B.1.1.432	GR	Instituto de Diagnostico y Referencia Epidemiologicos (INDRE)	Instituto de Diagnostico y Referencia Epidemiologicos (INDRE)	Abril Rodriguez-Maldonado, Gisela Barrera-Badillo ,Claudia Wong-Arambula , Natividad Cruz-Ortiz, Tatiana Nunez-Garcia, Dayanira Arellano-Suarez, Fabiola Garces-Ayala, Adnan-Araiza Rodríguez, Edgar Mendieta-Condado, Lucia Hernandez-Rivas, Irma Lopez-Martinez, Ernesto Ramirez-Gonzalez.	https://www.gisaid.org/	2021-01-25				547	ORF1a	A859V	0.999	6	0.627	Neutral
2020-04-24	hCoV-19/Brazil/SP-299/2020	EPI_ISL_527864	South America	Brazil	São Paulo	São Paulo	29833	Human	19	Male	B.1.1.33	GR	Hospital e Pronto Socorro Comunitário Vila Iolanda	Instituto Adolfo Lutz, Interdiciplinary Procedures Center, Strategic Laboratory	Claudio Tavares Sacchi, Claudia Regina Gonçalves, Erica Valessa Ramos Gomes	https://www.gisaid.org/	2020-09-05				548	ORF1a	T4090I	1	6	-1.82	Neutral
2020-04-24	hCoV-19/SaudiArabia/KAUST-MADINAH346/2020	EPI_ISL_513132	Asia	Saudi Arabia	Madinah		29903	Human	67	Male	B.1	GH	Pathogen Genomics Lab King Abdullah University of Science and Technology(KAUST)	Pathogen Genomics Lab King Abdullah University of Science and Technology(KAUST)	Sharif Hala, Fadwa Alofi, Sara Mfarrej, Amit Kumar Subudhi, Rahul P Salunke, Fathia Ben Rached, Amanda Ooi, Luke Esau, Afrah Alsomali, Asim Khogeer, Jumana Taha, Abdulaziz Alahmadi, Kahled Algithami, Raeece Naeem, Anwar Hashem, Naif Almontashiri, Arnab Pain	https://www.gisaid.org/	2020-08-12				549	ORF1a	Q3777H	0.543	6	-1.728	Neutral
2020-04-24	hCoV-19/SaudiArabia/KAUST-MADINAH384/2020	EPI_ISL_513145	Asia	Saudi Arabia	Madinah		29903	Human	78	Male	B.1	GH	Pathogen Genomics Lab King Abdullah University of Science and Technology(KAUST)	Pathogen Genomics Lab King Abdullah University of Science and Technology(KAUST)	Sharif Hala, Fadwa Alofi, Sara Mfarrej, Amit Kumar Subudhi, Rahul P Salunke, Fathia Ben Rached, Amanda Ooi, Luke Esau, Afrah Alsomali, Asim Khogeer, Jumana Taha, Abdulaziz Alahmadi, Kahled Algithami, Raeece Naeem, Anwar Hashem, Naif Almontashiri, Arnab Pain	https://www.gisaid.org/	2020-08-12				550	ORF1a	A2529V	0.896	5	0.261	Neutral
2020-04-24	hCoV-19/SaudiArabia/KAUST-MADINAH396/2020	EPI_ISL_513149	Asia	Saudi Arabia	Madinah		29903	Human	50	Male	B.1.36	GH	Pathogen Genomics Lab King Abdullah University of Science and Technology(KAUST)	Pathogen Genomics Lab King Abdullah University of Science and Technology(KAUST)	Fadwa Alofi, Sharif Hala, Rahul P Salunke, Sara Mfarrej, Amit Kumar Subudhi, Fathia Ben Rached, Amanda, Luke, Afrah Alsomali, Asim Khogeer, Jumana Taha, Abdulaziz Alahmadi, Kahled Algithami, Raeece Naeem, Anwar Hashem, Naif Almontashiri, Arnab Pain	https://www.gisaid.org/	2020-08-12				551	ORF1a	S443F	0.875	5	0.63	Neutral
2020-04-24	hCoV-19/SaudiArabia/KAUST-MADINAH397/2020	EPI_ISL_513150	Asia	Saudi Arabia	Madinah		29903	Human	72	Male	B.1	GH	Pathogen Genomics Lab King Abdullah University of Science and Technology(KAUST)	Pathogen Genomics Lab King Abdullah University of Science and Technology(KAUST)	Fadwa Alofi, Sharif Hala, Rahul P Salunke, Sara Mfarrej, Amit Kumar Subudhi, Fathia Ben Rached, Amanda, Luke, Afrah Alsomali, Asim Khogeer, Jumana Taha, Abdulaziz Alahmadi, Kahled Algithami, Raeece Naeem, Anwar Hashem, Naif Almontashiri, Arnab Pain	https://www.gisaid.org/	2020-08-12				552	ORF1a	T2016I	0.885	5	-0.194	Neutral
2020-04-24	hCoV-19/SaudiArabia/KAUST-MADINAH398/2020	EPI_ISL_513151	Asia	Saudi Arabia	Madinah		29903	Human	43	Male	B.1.36	GH	Pathogen Genomics Lab King Abdullah University of Science and Technology(KAUST)	Pathogen Genomics Lab King Abdullah University of Science and Technology(KAUST)	Fadwa Alofi, Sharif Hala, Rahul P Salunke, Sara Mfarrej, Amit Kumar Subudhi, Fathia Ben Rached, Amanda, Luke, Afrah Alsomali, Asim Khogeer, Jumana Taha, Abdulaziz Alahmadi, Kahled Algithami, Raeece Naeem, Anwar Hashem, Naif Almontashiri, Arnab Pain	https://www.gisaid.org/	2020-08-12				553	ORF1a	M3752I	0.652	5	-0.391	Neutral
2020-04-24	hCoV-19/SaudiArabia/KAUST-MADINAH399/2020	EPI_ISL_513152	Asia	Saudi Arabia	Madinah		29903	Human	51	Male	B.1	GH	Pathogen Genomics Lab King Abdullah University of Science and Technology(KAUST)	Pathogen Genomics Lab King Abdullah University of Science and Technology(KAUST)	Fadwa Alofi, Sharif Hala, Rahul P Salunke, Sara Mfarrej, Amit Kumar Subudhi, Fathia Ben Rached, Amanda, Luke, Afrah Alsomali, Asim Khogeer, Jumana Taha, Abdulaziz Alahmadi, Kahled Algithami, Raeece Naeem, Anwar Hashem, Naif Almontashiri, Arnab Pain	https://www.gisaid.org/	2020-08-12				554	ORF1a	D75E	1	5	-0.094	Neutral
2020-04-24	hCoV-19/SaudiArabia/KAUST-MADINAH404/2020	EPI_ISL_513153	Asia	Saudi Arabia	Madinah		29903	Human	94	Male	B.1	GH	Pathogen Genomics Lab King Abdullah University of Science and Technology(KAUST)	Pathogen Genomics Lab King Abdullah University of Science and Technology(KAUST)	Fadwa Alofi, Sharif Hala, Rahul P Salunke, Sara Mfarrej, Amit Kumar Subudhi, Fathia Ben Rached, Amanda, Luke, Afrah Alsomali, Asim Khogeer, Jumana Taha, Abdulaziz Alahmadi, Kahled Algithami, Raeece Naeem, Anwar Hashem, Naif Almontashiri, Arnab Pain	https://www.gisaid.org/	2020-08-12				555	ORF1a	V3388I	0.999	5	-0.535	Neutral
2020-04-24	hCoV-19/SaudiArabia/KAUST-MADINAH390/2020	EPI_ISL_636960	Asia	Saudi Arabia	Madinah		29903	Human	48	Male	B.1	GH	Pathogen Genomics Lab King Abdullah University of Science and Technology(KAUST)	Pathogen Genomics Lab King Abdullah University of Science and Technology(KAUST)	Sharif Hala, Fadwa Alofi, Sara Mfarrej, Amit Kumar Subudhi, Rahul P Salunke, Fathia Ben Rached, Amanda Ooi, Luke Esau, Afrah Alsomali, Asim Khogeer, Jumana Taha, Abdulaziz Alahmadi, Kahled Algithami, Raeece Naeem, Anwar Hashem, Naif Almontashiri, Arnab Pain	https://www.gisaid.org/	2020-11-14				556	ORF1a	A3220V	0.005	5	-2.049	Neutral
2020-04-25	hCoV-19/Brazil/SP-304/2020	EPI_ISL_534323	South America	Brazil	São Paulo	São Paulo	29830	Human	41	Male	B.1.1.33	GR	Hospital e Pronto Socorro Comunitario Vila Yolanda	Instituto Adolfo Lutz, Interdiciplinary Procedures Center, Strategic Laboratory	Claudio Tavares Sacchi, Claudia Regina Gonçalves, Erica Valessa Ramos Gomes	https://www.gisaid.org/	2020-09-13				557	ORF1a	T882I	0.996	5	-0.821	Neutral
2020-04-25	hCoV-19/Brazil/SP-305/2020	EPI_ISL_534324	South America	Brazil	São Paulo	São Paulo	29847	Human	28	Male	B.1.1	GR	Hospital Mun Ver Jose Storopolli	Instituto Adolfo Lutz, Interdiciplinary Procedures Center, Strategic Laboratory	Claudio Tavares Sacchi, Claudia Regina Gonçalves, Erica Valessa Ramos Gomes	https://www.gisaid.org/	2020-09-13				558	ORF1a	T346I	0.452	5	-0.414	Neutral
2020-04-25	hCoV-19/Brazil/SP-306/2020	EPI_ISL_534325	South America	Brazil	São Paulo	Guarulhos	29823	Human	58	Female	B.1.1.33	GR	Unidade de Vigilancia em Saude de Guarulhos	Instituto Adolfo Lutz, Interdiciplinary Procedures Center, Strategic Laboratory	Claudio Tavares Sacchi, Claudia Regina Gonçalves, Erica Valessa Ramos Gomes	https://www.gisaid.org/	2020-09-13				559	ORF1a	K1247N	0.997	5	-0.834	Neutral
2020-04-25	hCoV-19/Brazil/SP-L35-CD899/2020	EPI_ISL_721999	South America	Brazil	São Paulo		29782	Human	81	Female	B.1.1.28	GR	Hospital das Clínicas Universidade de São Paulo Medical School	Laboratório de Parasitologia Médica - Instituto de Medicina Tropical - Universidade de São Paulo	Brazil-UK Centre for Arbovirus Discovery Diagnosis Genomics and Epidemiology (CADDE) Genomic Network - Instituto de Medicina Tropical	https://www.gisaid.org/	2020-12-21				560	ORF1a	V2052L	0.999	5	-0.4	Neutral
2020-04-25	hCoV-19/Brazil/SP-L35-CD901/2020	EPI_ISL_722008	South America	Brazil	São Paulo		29782	Human	61	Male	B.1.1.33	GR	Hospital das Clínicas Universidade de São Paulo Medical School	Laboratório de Parasitologia Médica - Instituto de Medicina Tropical - Universidade de São Paulo	Brazil-UK Centre for Arbovirus Discovery Diagnosis Genomics and Epidemiology (CADDE) Genomic Network - Instituto de Medicina Tropical	https://www.gisaid.org/	2020-12-21				561	ORF1a	L2778F	0.996	5	-0.348	Neutral
2020-04-25	hCoV-19/Brazil/SP-L35-CD900/2020	EPI_ISL_722039	South America	Brazil	São Paulo		29782	Human	64	Female	B.1.1.33	GR	Hospital das Clínicas Universidade de São Paulo Medical School	Laboratório de Parasitologia Médica - Instituto de Medicina Tropical - Universidade de São Paulo	Brazil-UK Centre for Arbovirus Discovery Diagnosis Genomics and Epidemiology (CADDE) Genomic Network - Instituto de Medicina Tropical	https://www.gisaid.org/	2020-12-21				562	ORF1a	V1299L	0.543	5	-0.307	Neutral
2020-04-25	hCoV-19/Brazil/SP-L35-CD902/2020	EPI_ISL_722051	South America	Brazil	São Paulo		29782	Human	78	Male	B.1.1.28	GR	Hospital das Clínicas Universidade de São Paulo Medical School	Laboratório de Parasitologia Médica - Instituto de Medicina Tropical - Universidade de São Paulo	Brazil-UK Centre for Arbovirus Discovery Diagnosis Genomics and Epidemiology (CADDE) Genomic Network - Instituto de Medicina Tropical	https://www.gisaid.org/	2020-12-21				563	ORF1a	T4364I	0.765	5	0.38	Neutral
2020-04-25	hCoV-19/Brazil/SP-L35-CD898/2020	EPI_ISL_722061	South America	Brazil	São Paulo		29782	Human	67	Male	B.1.1.28	GR	Hospital das Clínicas Universidade de São Paulo Medical School	Laboratório de Parasitologia Médica - Instituto de Medicina Tropical - Universidade de São Paulo	Brazil-UK Centre for Arbovirus Discovery Diagnosis Genomics and Epidemiology (CADDE) Genomic Network - Instituto de Medicina Tropical	https://www.gisaid.org/	2020-12-21				564	ORF1a	S2406L	0.754	5	-3.117	Deleterious
2020-04-25	hCoV-19/Brazil/SP-L35-CD896/2020	EPI_ISL_722091	South America	Brazil	São Paulo		29611	Human	55	Female	B.1.1.28	GR	Hospital das Clínicas Universidade de São Paulo Medical School	Laboratório de Parasitologia Médica - Instituto de Medicina Tropical - Universidade de São Paulo	Brazil-UK Centre for Arbovirus Discovery Diagnosis Genomics and Epidemiology (CADDE) Genomic Network - Instituto de Medicina Tropical	https://www.gisaid.org/	2020-12-21				565	ORF1a	P3134S	0.453	5	0.099	Neutral
2020-04-25	hCoV-19/USA/NY-NYCPHL-000255/2020	EPI_ISL_631781	North America	USA	New York	New York City	29782	Human	93	Female	B.1.319	GH	St Barnabas Hospital	New York City Public Health Laboratory	Jade Wang, et al.	https://www.gisaid.org/	2020-11-11				566	ORF1a	A690V	0.001	5	0.916	Neutral
2020-04-25	hCoV-19/USA/NY-NYCPHL-000256/2020	EPI_ISL_631782	North America	USA	New York	New York	29782	Human	64	Female	B.1	GH	St Barnabas Hospital	New York City Public Health Laboratory	Jade Wang, et al.	https://www.gisaid.org/	2020-11-11				567	ORF1a	H3509Y	0.819	5	-0.377	Neutral
2020-04-25	hCoV-19/Brazil/SP-L35-CD897/2020	EPI_ISL_722128	South America	Brazil	São Paulo		29782	Human	57	Male	B.1.1.28	GR	Hospital das Clínicas Universidade de São Paulo Medical School	Laboratório de Parasitologia Médica - Instituto de Medicina Tropical - Universidade de São Paulo	Brazil-UK Centre for Arbovirus Discovery Diagnosis Genomics and Epidemiology (CADDE) Genomic Network - Instituto de Medicina Tropical	https://www.gisaid.org/	2020-12-21				568	ORF1a	A3529V	0.999	5	-2.503	Deleterious
2020-04-25	hCoV-19/Mexico/CMX-INER-0078/2020	EPI_ISL_837676	North America	Mexico	Mexico City		29805	Human	45	Male	B.1	G	Instituto Nacional de Enfermedades Respiratorias (INER)	Instituto Nacional de Enfermedades Respiratorias (INER)	Celia Boukadida, Margarita Matías-Florentino, Alma Rincón-Rubio, Hector Esteban Paz-Juárez, Olivia Briceño, Edgar Sevilla-Reyes, Fidencio Mejía-Nepomuceno, Mario Mújica-Sánchez, Eduardo Becerril-Vargas, José Arturo Martínez-Orozco, Alejandra Hernández-Terán, Jorge Salas-Hernández, Santiago Ávila-Ríos, Joel Armando Vázquez-Pérez	https://www.gisaid.org/	2021-01-18				569	ORF1a	E57K	0.585	5	-0.122	Neutral
2020-04-25	hCoV-19/Mexico/CMX-INER-0079/2020	EPI_ISL_837677	North America	Mexico	Mexico City		29850	Human	67	Male	B.1	GH	Instituto Nacional de Enfermedades Respiratorias (INER)	Instituto Nacional de Enfermedades Respiratorias (INER)	Celia Boukadida, Margarita Matías-Florentino, Alma Rincón-Rubio, Hector Esteban Paz-Juárez, Olivia Briceño, Edgar Sevilla-Reyes, Fidencio Mejía-Nepomuceno, Mario Mújica-Sánchez, Eduardo Becerril-Vargas, José Arturo Martínez-Orozco, Alejandra Hernández-Terán, Jorge Salas-Hernández, Santiago Ávila-Ríos, Joel Armando Vázquez-Pérez	https://www.gisaid.org/	2021-01-18				570	ORF1a	P1158S	0.999	5	-1.41	Neutral
2020-04-26	hCoV-19/Brazil/SP-L35-CD910/2020	EPI_ISL_722019	South America	Brazil	São Paulo		29782	Human	58	Female	B.1.1.28	GR	Hospital das Clínicas Universidade de São Paulo Medical School	Laboratório de Parasitologia Médica - Instituto de Medicina Tropical - Universidade de São Paulo	Brazil-UK Centre for Arbovirus Discovery Diagnosis Genomics and Epidemiology (CADDE) Genomic Network - Instituto de Medicina Tropical	https://www.gisaid.org/	2020-12-21				571	ORF1a	A486V	1	5	-0.682	Neutral
2020-04-26	hCoV-19/Brazil/SP-L35-CD905/2020	EPI_ISL_722076	South America	Brazil	São Paulo		29782	Human	73	Female	B.1.1.28	GR	Hospital das Clínicas Universidade de São Paulo Medical School	Laboratório de Parasitologia Médica - Instituto de Medicina Tropical - Universidade de São Paulo	Brazil-UK Centre for Arbovirus Discovery Diagnosis Genomics and Epidemiology (CADDE) Genomic Network - Instituto de Medicina Tropical	https://www.gisaid.org/	2020-12-21				572	ORF1a	V2588F	0.999	5	-0.972	Neutral
2020-04-26	hCoV-19/Mexico/TAB-InDRE-105/2020	EPI_ISL_872098	North America	Mexico	Tabasco	Huimanguillo	29873	Human	37	Male	B.1	G	Instituto de Diagnostico y Referencia Epidemiologicos (INDRE)	Instituto de Diagnostico y Referencia Epidemiologicos (INDRE)	Claudia Wong-Arambula, Gisela Barrera-Badillo , Abril Rodriguez-Maldonado, Natividad Cruz-Ortiz, Tatiana Nunez-Garcia, Dayanira Arellano-Suarez, Fabiola Garces-Ayala, Adnan-Araiza Rodríguez, Edgar Mendieta-Condado, Lucia Hernandez-Rivas, Irma Lopez-Martinez, Ernesto Ramirez-Gonzalez.	https://www.gisaid.org/	2021-01-25				573	ORF1a	T4087I	0	5	-0.987	Neutral
2020-04-26	hCoV-19/Brazil/SP-301/2020	EPI_ISL_527870	South America	Brazil	São Paulo	Campinas	29833	Human	63	Female	B.1.1.28	GR	Hospital Municipal Mário Gatti	Instituto Adolfo Lutz, Interdiciplinary Procedures Center, Strategic Laboratory	Claudio Tavares Sacchi, Claudia Regina Gonçalves, Erica Valessa Ramos Gomes	https://www.gisaid.org/	2020-09-05				574	ORF1a	P1207S	0.999	5	-0.591	Neutral
2020-04-26	hCoV-19/India/GJ-GBRC24a/2020	EPI_ISL_437453	Asia	India	Gujarat	Ahmedabad	29829	Human	52	Female	B.6	L	B.J. Medical College and Civil hospital	Gujarat Biotechnology Research Centre	Nidhi Sood, Pranay Shah, R D Dixit, Snehal Bagatharia, Kamlesh J Upadhyay, Ramesh Pandit, Tejas Shah, Ankit Hinsu, Pritesh Sabara, Apurvasinh Puvar, Janvi Raval, Monika Gandhi, Pinal Trivedi, Maharshi Pandya, Amit Kanani, Akanksha Verma, Nitin Savaliya, Raghawendra Kumar, Dinesh Kumar, Zuber Saiyed, Dipa Kinariwala, Disha Patel, Binita Aring, Neeta Khandelwal, Geeta Vaghela, Sonia Barve, Bhavesh …	https://www.gisaid.org/	2020-05-09				575	ORF1a	A1283V	0.998	5	-0.134	Neutral
2020-04-26	hCoV-19/India/GJ-GBRC24b/2020	EPI_ISL_437454	Asia	India	Gujarat	Ahmedabad	29829	Human	52	Female	B.6	O	B.J. Medical College and Civil hospital	Gujarat Biotechnology Research Centre	Pranay Shah, R D Dixit, Snehal Bagatharia, Kamlesh J Upadhyay, Ramesh Pandit, Tejas Shah, Ankit Hinsu, Pritesh Sabara, Apurvasinh Puvar, Janvi Raval, Monika Gandhi, Pinal Trivedi, Maharshi Pandya, Amit Kanani, Akanksha Verma, Nitin Savaliya, Raghawendra Kumar, Dinesh Kumar, Zuber Saiyed, Dipa Kinariwala, Disha Patel, Binita Aring, Neeta Khandelwal, Geeta Vaghela, Sonia Barve, Bhavesh Modi, Kairav…	https://www.gisaid.org/	2020-05-09				576	ORF1a	R398C	1	5	-0.838	Neutral
2020-04-26	hCoV-19/SaudiArabia/KAUST-MADINAH603/2020	EPI_ISL_513169	Asia	Saudi Arabia	Madinah		29903	Human	24	Female	B.1	GH	Pathogen Genomics Lab King Abdullah University of Science and Technology(KAUST)	Pathogen Genomics Lab King Abdullah University of Science and Technology(KAUST)	Sara Mfarrej, Raeece Naeem, Rahul P Salunke, Sharif Hala, Fadwa Alofi, Amit Kumar Subudhi, Fathia Ben Rached, Afrah Alsomali, Jumana Taha, Abdulaziz Alahmadi, Asim Khogeer, Nashwa Al-khotani, Anwar Hashem, Naif Almontashiri, Arnab Pain	https://www.gisaid.org/	2020-08-12				577	ORF1a	S2981F	0.987	5	-1.542	Neutral
2020-04-27	hCoV-19/Brazil/SP-309/2020	EPI_ISL_534311	South America	Brazil	São Paulo	São Paulo	29850	Human	84	Female	B.1.1.28	GR	UPA III 26 de Agosto	Instituto Adolfo Lutz, Interdiciplinary Procedures Center, Strategic Laboratory	Claudio Tavares Sacchi, Claudia Regina Gonçalves, Erica Valessa Ramos Gomes	https://www.gisaid.org/	2020-09-13				578	ORF1a	M3655I	0.996	5	-0.117	Neutral
2020-04-27	hCoV-19/Mexico/MEX-InDRE-IBT-121/2020	EPI_ISL_1301577	North America	Mexico	State of Mexico		29854	Human	67	Male	B.1.1	GR	Instituto de Diagnostico y Referencia Epidemiologicos InDRE_RNLSP	Instituto de Biotecnología de la UNAM	Authors from IBT, IMSS, InDRE and INER (in alphabetical order): Carlos F. Arias, Santiago Ávila-Ríos, Gisela Barrera-Badillo, Eduardo Becerril-Vargas, Celia Boukadida, Natividad Cruz-Ortiz, Larissa Fernandes-Matano, Ricardo Grande, Lucia Hernandez-Rivas, Alejandra Hernández-Terán, Pavel Isa, Irma Lopez-Martinez, José Arturo Martínez-Orozco, Margarita Matías-Florentino, Fidencio Mejía-Nepomuceno, …	https://www.gisaid.org/	2021-03-20				579	ORF1a	H3076P	0.002	5	-0.83	Neutral
2020-04-28	hCoV-19/Brazil/SP-L36-CD921/2020	EPI_ISL_722016	South America	Brazil	São Paulo		29782	Human	53	Female	B.1.1.28	GR	Hospital das Clínicas Universidade de São Paulo Medical School	Laboratório de Parasitologia Médica - Instituto de Medicina Tropical - Universidade de São Paulo	Brazil-UK Centre for Arbovirus Discovery Diagnosis Genomics and Epidemiology (CADDE) Genomic Network - Instituto de Medicina Tropical	https://www.gisaid.org/	2020-12-21				580	ORF1a	A876T	0.996	5	-0.016	Neutral
2020-04-28	hCoV-19/Mexico/MEX-InDRE-IBT-122/2020	EPI_ISL_1301578	North America	Mexico	State of Mexico		29861	Human	52	Male	B.1.243	G	Instituto de Diagnostico y Referencia Epidemiologicos InDRE_RNLSP	Instituto de Biotecnología de la UNAM	Authors from IBT, IMSS, InDRE and INER (in alphabetical order): Carlos F. Arias, Santiago Ávila-Ríos, Gisela Barrera-Badillo, Eduardo Becerril-Vargas, Celia Boukadida, Natividad Cruz-Ortiz, Larissa Fernandes-Matano, Ricardo Grande, Lucia Hernandez-Rivas, Alejandra Hernández-Terán, Pavel Isa, Irma Lopez-Martinez, José Arturo Martínez-Orozco, Margarita Matías-Florentino, Fidencio Mejía-Nepomuceno, …	https://www.gisaid.org/	2021-03-20				581	ORF1a	D1036E	0.754	5	-0.477	Neutral
2020-04-28	hCoV-19/Colombia/AMA-INS-103045/2020	EPI_ISL_526934	South America	Colombia	Amazonas		29782	Human	77	Male	B.1.111	GH	Instituto Nacional de Salud, Bogotá, Colombia	Instituto Nacional de Salud, Bogotá, Colombia	Katherine Laiton-Donato, Diego A. Álvarez-Díaz, Carlos Franco-Muñoz, Mauricio Pacheco-Montealegre, Jonathan Reales, Diego Andrés Prada, Jose A. Usme-Ciro, Zulma M. Cucunubá, Christian Julian Villabona‐Arenas, Liz Villabona-Arenas, Sussy Echeverria, Astrid C. Flórez, Carolina Ferro, Diana Marcela Walteros-Acero, Franklin Prieto, Carlos Andrés Durán, Martha Lucia Ospina Martinez, Marcela Mercado-Re…	https://www.gisaid.org/	2020-09-02				582	ORF1a	L1130F	0.564	5	-1.236	Neutral
2020-04-28	hCoV-19/USA/MA-JLL-D18/2020	EPI_ISL_593478	North America	USA	Massachusetts		29804	Human	45	Male	B.1.486	GH	Brigham and Women's Hospital	Jonathan Li Laboratory	Manish C. Choudhary, James Regan, Jonathan Z. Li	https://www.gisaid.org/	2020-10-22				583	ORF1a	P1640S	0.765	5	0.81	Neutral
2020-04-28	hCoV-19/Italy/SAR-ASSL-06/2020	EPI_ISL_614397	Europe	Italy	Sardinia		29868	Human	95	Male	B.1.1	GR	Laboratorio Biologia Molecolare Sars Cov2 - UOC Laboratorio Analisi - Servizio Medicina di Laboratorio, Ospedale "San Francesco" - ATS-ASSL Nuoro	Laboratorio specialistico UOC Ematologia - Ospedale "San Francesco" - ATS-ASSL Nuoro	Piras Giovanna, Fancello Tatiana, Asproni Rosanna, Fiamma Maura, Monne Maria Itria, Toja Alessandro, Sanna Filomena, Floris Anna Rita, Sulis Vincenzo, Palmas Angelo Domenico, Casu Gavino, Lo Maglio Iana, Mameli Giuseppe	https://www.gisaid.org/	2020-11-05				584	ORF1a	V2930L	0.999	5	-1.01	Neutral
2020-04-28	hCoV-19/Bolivia/26959/2020	EPI_ISL_837577	South America	Bolivia	Santa Cruz		29741	Human	unknown	unknown	B.1.600	G	Centro Nacional de Enfermedades Tropicales (CENETROP)	Laboratory of Respiratory Viruses and Measles, Oswaldo Cruz Institute, FIOCRUZ	Paola Resende, Roxana Loayza, Cinthia Avila, Luciana Appolinario, Fernando Motta, Anna Carolina Paixao, Ana Carolina Mendonca, Marilda Siqueira on behalf of the Fiocruz COVID-19 Genomic Surveillance Network	https://www.gisaid.org/	2021-01-18				585	ORF1a	T4159I	0.988	4	-1.931	Neutral
2020-04-29	hCoV-19/India/GJ-GBRC75/2020	EPI_ISL_447053	Asia	India	Gujarat	Gandhinagar	29825	Human	66	Male	B.1	GH	GMERS Medical College and Hospital, Gandhinagar	Gujarat Biotechnology Research Centre	Kairavi Joshi, Gaurishankar Shrimali, Nidhi Sood, Pranay Shah, R D Dixit, Snehal Bagatharia, Kamlesh J Upadhyay, Ramesh Pandit, Tejas Shah, Ankit Hinsu, Pritesh Sabara, Apurvasinh Puvar, Janvi Raval, Monika Gandhi, Pinal Trivedi, Maharshi Pandya, Amit Kanani, Akanksha Verma, Nitin Savaliya, Raghawendra Kumar, Dinesh Kumar, Zuber Saiyed, Dipa Kinariwala, Disha Patel, Binita Aring, Neeta Khandelwal…	https://www.gisaid.org/	2020-05-16				586	ORF1a	T1822I	1	4	-0.064	Neutral
2020-04-29	hCoV-19/BosniaandHerzegovina/02-BanjaLuka/2020	EPI_ISL_462990	Europe	Bosnia and Herzegovina	Čelinac		29839	Human	78	Male	B.1.1	GR	University Clinical Centre of the Republic of Srpska	University of Sarajevo, Veterinary Faculty	Teufik, G., Šejla, G., Toni, E., Maja, T., Mirsada, H., Aida, K., Alma, Š.A.	https://www.gisaid.org/	2020-06-08				587	ORF1a	I300F	0.999	4	0.587	Neutral
2020-04-29	hCoV-19/SaudiArabia/KAUST-JEDDAH573/2020	EPI_ISL_512967	Asia	Saudi Arabia	Jeddah		29903	Human	39	Male	B.1	GH	Pathogen Genomics Lab King Abdullah University of Science and Technology(KAUST)	Pathogen Genomics Lab King Abdullah University of Science and Technology(KAUST)	Sara Mfarrej, Raeece Naeem, Rahul P Salunke, Sharif Hala, Fadwa Alofi, Amit Kumar Subudhi, Fathia Ben Rached, Afrah Alsomali, Jumana Taha, Abdulaziz Alahmadi, Asim Khogeer, Nashwa Al-khotani, Anwar Hashem, Naif Almontashiri, Arnab Pain	https://www.gisaid.org/	2020-08-12				588	ORF1a	A4016V	0.145	4	-3.426	Deleterious
2020-04-29	hCoV-19/SaudiArabia/KAUST-JEDDAH580/2020	EPI_ISL_512972	Asia	Saudi Arabia	Jeddah		30165	Human	83	Male	B.1.1	GR	Pathogen Genomics Lab King Abdullah University of Science and Technology(KAUST)	Pathogen Genomics Lab King Abdullah University of Science and Technology(KAUST)	Sara Mfarrej, Raeece Naeem, Rahul P Salunke, Sharif Hala, Fadwa Alofi, Amit Kumar Subudhi, Fathia Ben Rached, Afrah Alsomali, Jumana Taha, Abdulaziz Alahmadi, Asim Khogeer, Nashwa Al-khotani, Anwar Hashem, Naif Almontashiri, Arnab Pain	https://www.gisaid.org/	2020-08-12				589	ORF1a	T1055I	0.325	4	-0.15	Neutral
2020-04-29	hCoV-19/SaudiArabia/KAUST-JEDDAH582/2020	EPI_ISL_512974	Asia	Saudi Arabia	Jeddah		29903	Human	51	Male	B.1	GH	Pathogen Genomics Lab King Abdullah University of Science and Technology(KAUST)	Pathogen Genomics Lab King Abdullah University of Science and Technology(KAUST)	Sara Mfarrej, Raeece Naeem, Rahul P Salunke, Sharif Hala, Fadwa Alofi, Amit Kumar Subudhi, Fathia Ben Rached, Afrah Alsomali, Jumana Taha, Abdulaziz Alahmadi, Asim Khogeer, Nashwa Al-khotani, Anwar Hashem, Naif Almontashiri, Arnab Pain	https://www.gisaid.org/	2020-08-12				590	ORF1a	S2488F	0.764	4	2.696	Neutral
2020-04-29	hCoV-19/Brazil/SP-L36-CD928/2020	EPI_ISL_722071	South America	Brazil	São Paulo		29782	Human	83	Female	B.1.1.28	GR	Hospital das Clínicas Universidade de São Paulo Medical School	Laboratório de Parasitologia Médica - Instituto de Medicina Tropical - Universidade de São Paulo	Brazil-UK Centre for Arbovirus Discovery Diagnosis Genomics and Epidemiology (CADDE) Genomic Network - Instituto de Medicina Tropical	https://www.gisaid.org/	2020-12-21				591	ORF1a	S2030L	0.987	4	0.111	Neutral
2020-04-29	hCoV-19/India/GJ-GBRC46/2020	EPI_ISL_444477	Asia	India	Gujarat	Ahmedabad	29824	Human	60	Male	B.1	G	B.J. Medical College and Civil hospital	Gujarat Biotechnology Research Centre	Neeta Khandelwal, Geeta Vaghela, Sonia Barve, Bhavesh Modi, Kairavi Joshi, Gaurishankar Shrimali, Nidhi Sood, Pranay Shah, R D Dixit, Snehal Bagatharia, Kamlesh J Upadhyay, Ramesh Pandit, Tejas Shah, Ankit Hinsu, Pritesh Sabara, Apurvasinh Puvar, Janvi Raval, Monika Gandhi, Pinal Trivedi, Maharshi Pandya, Amit Kanani, Akanksha Verma, Nitin Savaliya, Raghawendra Kumar, Dinesh Kumar, Zuber Saiyed, …	https://www.gisaid.org/	2020-05-13				592	ORF1a	L1680F	0.999	4	-1.633	Neutral
2020-04-29	hCoV-19/Brazil/SP-523/2020	EPI_ISL_471562	South America	Brazil	São Paulo	São Paulo	29843	Human	86	Female	B.1.1.28	GR	Hosp. Municipal Prof. Dr. Alípio Corrêa Netto	Instituto Adolfo Lutz, Interdiciplinary Procedures Center, Strategic Laboratory	Claudio Tavares Sacchi, Claudia Regina Gonçalves, Erica Valessa Ramos Gomes	https://www.gisaid.org/	2020-06-22				593	ORF1a	L3644F	0.581	4	-2.536	Deleterious
2020-04-29	hCoV-19/Brazil/SP-524/2020	EPI_ISL_471581	South America	Brazil	São Paulo	São Paulo	29831	Human	59	Male	B.1.1.28	GR	Hosp. Municipal Prof. Dr. Alípio Corrêa Netto	Instituto Adolfo Lutz, Interdiciplinary Procedures Center, Strategic Laboratory	Claudio Tavares Sacchi, Claudia Regina Gonçalves, Erica Valessa Ramos Gomes	https://www.gisaid.org/	2020-06-22				594	ORF1a	S2261F	0.658	4	-1.676	Neutral
2020-04-29	hCoV-19/Brazil/SP-525/2020	EPI_ISL_471582	South America	Brazil	São Paulo	São Paulo	29834	Human	63	Female	B.1.1	GR	Hosp. Municipal Prof. Dr. Alípio Corrêa Netto	Instituto Adolfo Lutz, Interdiciplinary Procedures Center, Strategic Laboratory	Claudio Tavares Sacchi, Claudia Regina Gonçalves, Erica Valessa Ramos Gomes	https://www.gisaid.org/	2020-06-22				595	ORF1a	A3620V	0	4	0.137	Neutral
2020-04-29	hCoV-19/Austria/CeMM1100/2020	EPI_ISL_853820	Europe	Austria	Styria	Kalsdorf bei Graz	29782	Human	82	Male	B.1.465	GH	Department of Pathology, Landeskrankenhaus Graz II, Medical University Graz	Bergthaler laboratory, CeMM Research Center for Molecular Medicine of the Austrian Academy of Sciences	Lukas Endler, Alexandra Popa, Benedikt Agerer, Jakob-Wendelin Genger, Alexander Lercher, Anna Schedl, Thomas Penz, Michael Schuster, Jan Laine, Martin Senekowitsch, Christoph Bock, Andreas Bergthaler	https://www.gisaid.org/	2021-01-20				596	ORF1a	A2637V	0.997	4	-0.369	Neutral
2020-04-30	hCoV-19/SaudiArabia/KAUST-JEDDAH572/2020	EPI_ISL_512966	Asia	Saudi Arabia	Jeddah		29912	Human	86	Female	B.1.1	GR	Pathogen Genomics Lab King Abdullah University of Science and Technology(KAUST)	Pathogen Genomics Lab King Abdullah University of Science and Technology(KAUST)	Sara Mfarrej, Raeece Naeem, Rahul P Salunke, Sharif Hala, Fadwa Alofi, Amit Kumar Subudhi, Fathia Ben Rached, Afrah Alsomali, Jumana Taha, Abdulaziz Alahmadi, Asim Khogeer, Nashwa Al-khotani, Anwar Hashem, Naif Almontashiri, Arnab Pain	https://www.gisaid.org/	2020-08-12				597	ORF1a	T760I	0.075	4	-0.789	Neutral
2020-04-30	hCoV-19/SaudiArabia/KAUST-JEDDAH576/2020	EPI_ISL_512969	Asia	Saudi Arabia	Jeddah		29903	Human	62	Male	B.1.533	G	Pathogen Genomics Lab King Abdullah University of Science and Technology(KAUST)	Pathogen Genomics Lab King Abdullah University of Science and Technology(KAUST)	Sara Mfarrej, Raeece Naeem, Rahul P Salunke, Sharif Hala, Fadwa Alofi, Amit Kumar Subudhi, Fathia Ben Rached, Afrah Alsomali, Jumana Taha, Abdulaziz Alahmadi, Asim Khogeer, Nashwa Al-khotani, Anwar Hashem, Naif Almontashiri, Arnab Pain	https://www.gisaid.org/	2020-08-12				598	ORF1a	S2926F	0.548	4	-2.381	Neutral
2020-04-30	hCoV-19/SaudiArabia/KAUST-JEDDAH613/2020	EPI_ISL_512986	Asia	Saudi Arabia	Jeddah		29903	Human	62	Male	B.1.1.161	O	Pathogen Genomics Lab King Abdullah University of Science and Technology(KAUST)	Pathogen Genomics Lab King Abdullah University of Science and Technology(KAUST)	Sara Mfarrej, Raeece Naeem, Rahul P Salunke, Sharif Hala, Fadwa Alofi, Amit Kumar Subudhi, Fathia Ben Rached, Afrah Alsomali, Jumana Taha, Abdulaziz Alahmadi, Asim Khogeer, Nashwa Al-khotani, Anwar Hashem, Naif Almontashiri, Arnab Pain	https://www.gisaid.org/	2020-08-12				599	ORF1a	Y2968H	0.005	4	-2.089	Neutral
2020-04-30	hCoV-19/Brazil/SP-314/2020	EPI_ISL_547570	South America	Brazil	São Paulo	São Paulo	29835	Human	44	Female	B.1.1.33	GR	PS Municipal Dr Augusto Gomes de Mattos	Instituto Adolfo Lutz, Interdiciplinary Procedures Center, Strategic Laboratory	Claudio Tavares Sacchi, Claudia Regina Gonçalves, Erica Valessa Ramos Gomes, Karoline Rodrigues Campos	https://www.gisaid.org/	2020-09-24				600	ORF1a	T4371I	0.998	4	-2.49	Neutral
2020-04-30	hCoV-19/Brazil/SP-L36-CD939/2020	EPI_ISL_721998	South America	Brazil	São Paulo		29782	Human	65	Female	B.1.1.33	GR	Hospital das Clínicas Universidade de São Paulo Medical School	Laboratório de Parasitologia Médica - Instituto de Medicina Tropical - Universidade de São Paulo	Brazil-UK Centre for Arbovirus Discovery Diagnosis Genomics and Epidemiology (CADDE) Genomic Network - Instituto de Medicina Tropical	https://www.gisaid.org/	2020-12-21				601	ORF1a	M806I	0.001	4	0.408	Neutral
2020-04-30	hCoV-19/Mexico/TLA-InDRE-97/2020	EPI_ISL_861421	North America	Mexico	Tlaxcala		29864	Human	28	Female	B.1.609	G	Instituto de Diagnostico y Referencia Epidemiologicos (INDRE)	Instituto de Diagnostico y Referencia Epidemiologicos (INDRE)	Claudia Wong-Arambula, Gisela Barrera-Badillo , Abril Rodriguez-Maldonado, Natividad Cruz-Ortiz, Tatiana Nunez-Garcia, Dayanira Arellano-Suarez, Fabiola Garces-Ayala, Adnan-Araiza Rodríguez, Edgar Mendieta-Condado, Lucia Hernandez-Rivas, Irma Lopez-Martinez, Ernesto Ramirez-Gonzalez.	https://www.gisaid.org/	2021-01-22				602	ORF1a	A498V	0.087	4	-0.207	Neutral
2020-04-30	hCoV-19/Mexico/TLA-InDRE-106/2020	EPI_ISL_872099	North America	Mexico	Tlaxcala	Calpulalpan	29883	Human	34	Male	B.1.609	G	Instituto de Diagnostico y Referencia Epidemiologicos (INDRE)	Instituto de Diagnostico y Referencia Epidemiologicos (INDRE)	Fabiola Garces-Ayala, Gisela Barrera-Badillo , Abril Rodriguez-Maldonado, Claudia Wong-Arambula , Natividad Cruz-Ortiz, Tatiana Nunez-Garcia, Dayanira Arellano-Suarez, Adnan-Araiza Rodríguez, Edgar Mendieta-Condado, Lucia Hernandez-Rivas, Irma Lopez-Martinez, Ernesto Ramirez-Gonzalez.	https://www.gisaid.org/	2021-01-25				603	ORF1a	E867K	0.996	4	0.035	Neutral
2020-04-30	hCoV-19/Mexico/ZAC-InDRE-IBT-49/2020	EPI_ISL_1301519	North America	Mexico	Zacatecas		29824	Human	65	Female	A.3	S	Instituto de Diagnostico y Referencia Epidemiologicos InDRE_RNLSP	Instituto de Biotecnología de la UNAM	Authors from IBT, IMSS, InDRE and INER (in alphabetical order): Carlos F. Arias, Santiago Ávila-Ríos, Gisela Barrera-Badillo, Eduardo Becerril-Vargas, Celia Boukadida, Natividad Cruz-Ortiz, Larissa Fernandes-Matano, Ricardo Grande, Lucia Hernandez-Rivas, Alejandra Hernández-Terán, Pavel Isa, Irma Lopez-Martinez, José Arturo Martínez-Orozco, Margarita Matías-Florentino, Fidencio Mejía-Nepomuceno, …	https://www.gisaid.org/	2021-03-20				604	ORF1a	H417Y	0.754	4	0.553	Neutral
2020-04-30	hCoV-19/Mexico/SLP-UASLP-AH1COV2SS024_S13/2020	EPI_ISL_1494674	North America	Mexico	San Luis Potosi		29873	Human	42	Male	B.1.189	G	Centro de Investigación en Ciencias de la Salud y Biomedicina, U.A.S.L.P	Centro de Investigación en Ciencias de la Salud y Biomedicina, U.A.S.L.P	MD PhD Sofía Bernal Silva	https://www.gisaid.org/	2021-04-07				605	ORF1a	T3904A	0.955	4	0.333	Neutral
2020-04-30	hCoV-19/India/GJ-GBRC49/2020	EPI_ISL_444480	Asia	India	Gujarat	Ahmedabad	29824	Human	60	Male	B.1	GH	B.J. Medical College and Civil hospital	Gujarat Biotechnology Research Centre	Bhavesh Modi, Kairavi Joshi, Gaurishankar Shrimali, Nidhi Sood, Pranay Shah, R D Dixit, Snehal Bagatharia, Kamlesh J Upadhyay, Ramesh Pandit, Tejas Shah, Ankit Hinsu, Pritesh Sabara, Apurvasinh Puvar, Janvi Raval, Monika Gandhi, Pinal Trivedi, Maharshi Pandya, Amit Kanani, Akanksha Verma, Nitin Savaliya, Raghawendra Kumar, Dinesh Kumar, Zuber Saiyed, Dipa Kinariwala, Disha Patel, Binita Aring, Ne…	https://www.gisaid.org/	2020-05-13				606	ORF1a	P1862S	0.99	4	-1.222	Neutral
2020-04-30	hCoV-19/Brazil/SP-526/2020	EPI_ISL_471647	South America	Brazil	São Paulo	Barueri	29837	Human	93	Male	B.1.1.28	GR	Hospital Municipal de Barueri Dr. Francisco Moran	Instituto Adolfo Lutz, Interdiciplinary Procedures Center, Strategic Laboratory	Claudio Tavares Sacchi, Claudia Regina Gonçalves, Erica Valessa Ramos Gomes	https://www.gisaid.org/	2020-06-22				607	ORF1a	T999I	0.504	4	0.451	Neutral
2020-04-30	hCoV-19/Brazil/SP-527/2020	EPI_ISL_471648	South America	Brazil	São Paulo	Itapecerica da Serra	29826	Human	58	Male	B.1.1.28	GR	UBS e Pronto Socorro Jd. Jacira	Instituto Adolfo Lutz, Interdiciplinary Procedures Center, Strategic Laboratory	Claudio Tavares Sacchi, Claudia Regina Gonçalves, Erica Valessa Ramos Gomes	https://www.gisaid.org/	2020-06-22				608	ORF1a	M1312I	0.105	4	-0.459	Neutral
2020-04-30	hCoV-19/Brazil/RJ-UFRJ-32321/2020	EPI_ISL_492041	South America	Brazil	Rio de Janeiro	Rio de Janeiro	29840	Human	71	Female	B.1.1.33	GR	Instituto de Biologia do Exército	Laboratório Metabolismo Macromolecular FirminoTorres de Castro, Instituto de Biofísica Carlos Chagas Filho, Universidade Federal do Rio de Janeiro	Bianca Catarina Azevedo Cabral, Aline Rosa Vianna de Souza, Caleb GM Santos, Marcos Dornelas-Ribeiro, Tatiana LS Nogueira, Nádia Vaez Gonçalves da Cruz, Elizabeth Valentin, Marcio da Costa Cipitelli, Virginia Sara Grancieri do Amaral, Rodrigo Soares de Moura Neto, Clarissa Damaso, Rosane Silva	https://www.gisaid.org/	2020-07-18				609	ORF1a	G2258C	0.996	4	-2.944	Deleterious
2020-04-30	hCoV-19/Turkey/IST-GLAB-139/2020	EPI_ISL_480249	Europe	Turkey	Istanbul		29811	Human	78	Female	B.1.1	GR	Genomic Laboratory (GLAB) (Conjoint lab of Health Directorate of Istanbul and Istanbul Technical University)	Genomic Laboratory (GLAB), Istanbul Technical University	Ilker Karacan, Tugba Kizilboga Akgun, Bugra Agaoglu, Gizem Alkurt, Jale Yildiz, Betsi Köse, Elifnaz Çelik, Arzu Irvem, Yasemin Kendir Demirkol, Ozlem Akgun Dogan, Mehtap Aydın, Levent Doganay, Gizem Dinler Doganay	https://www.gisaid.org/	2020-07-01				610	ORF1a	A181T	0.861	4	-0.168	Neutral
2020-04-30	hCoV-19/SaudiArabia/KAUST-MADINAH599/2020	EPI_ISL_513168	Asia	Saudi Arabia	Madinah		29903	Human	63	Female	B.1.36.10	O	Pathogen Genomics Lab King Abdullah University of Science and Technology(KAUST)	Pathogen Genomics Lab King Abdullah University of Science and Technology(KAUST)	Sara Mfarrej, Raeece Naeem, Rahul P Salunke, Sharif Hala, Fadwa Alofi, Amit Kumar Subudhi, Fathia Ben Rached, Afrah Alsomali, Jumana Taha, Abdulaziz Alahmadi, Asim Khogeer, Nashwa Al-khotani, Anwar Hashem, Naif Almontashiri, Arnab Pain	https://www.gisaid.org/	2020-08-12				611	ORF1a	E472D	0.998	4	-0.439	Neutral
2020-04-30	hCoV-19/Mexico/CMX-INER-0085/2020	EPI_ISL_837683	North America	Mexico	Mexico City		29814	Human	48	Male	B.1.1	GR	Instituto Nacional de Enfermedades Respiratorias (INER)	Instituto Nacional de Enfermedades Respiratorias (INER)	Celia Boukadida, Margarita Matías-Florentino, Alma Rincón-Rubio, Hector Esteban Paz-Juárez, Olivia Briceño, Edgar Sevilla-Reyes, Fidencio Mejía-Nepomuceno, Mario Mújica-Sánchez, Eduardo Becerril-Vargas, José Arturo Martínez-Orozco, Alejandra Hernández-Terán, Jorge Salas-Hernández, Santiago Ávila-Ríos, Joel Armando Vázquez-Pérez	https://www.gisaid.org/	2021-01-18				612	ORF1a	T1637I	1	4	-0.602	Neutral
2020-05-01	hCoV-19/Brazil/SP-240/2020	EPI_ISL_524468	South America	Brazil	São Paulo	São Paulo	29865	Human	82	Male	B.1.1.28	GR	Hospital Municipal Vereador Jose Storopolli	Instituto Adolfo Lutz, Interdiciplinary Procedures Center, Strategic Laboratory	Claudio Tavares Sacchi, Claudia Regina Gonçalves, Erica Valessa Ramos Gomes	https://www.gisaid.org/	2020-08-28				613	ORF1a	R3164H	0.456	4	-1.907	Neutral
2020-05-01	hCoV-19/Brazil/SP-315/2020	EPI_ISL_534312	South America	Brazil	São Paulo	Campinas	29832	Human	76	Male	B.1.1.33	GR	Distrito Sanitario Sul	Instituto Adolfo Lutz, Interdiciplinary Procedures Center, Strategic Laboratory	Claudio Tavares Sacchi, Claudia Regina Gonçalves, Erica Valessa Ramos Gomes	https://www.gisaid.org/	2020-09-13				614	ORF1a	Q2702H	0.842	4	-0.563	Neutral
2020-05-01	hCoV-19/Brazil/SP-340/2020	EPI_ISL_534326	South America	Brazil	São Paulo	Cotia	29835	Human	40	Female	B.1.1.28	GR	Notre Dame Intermedica Saude AS	Instituto Adolfo Lutz, Interdiciplinary Procedures Center, Strategic Laboratory	Claudio Tavares Sacchi, Claudia Regina Gonçalves, Erica Valessa Ramos Gomes	https://www.gisaid.org/	2020-09-13				615	ORF1a	S1468F		4	-1.787	Neutral
2020-05-01	hCoV-19/Oman/205033013/2020	EPI_ISL_458116	Asia	Oman	Muscat		29836	Human	65	Male	B.1.1.27	GR	Oman National Influenza Centre	Department of Microbiology and Immunology-SQUH	Fahad Zadjali, Samira Al-Maruqi, Amina Al Jardani, Khulood Al-Mammary, Hanan Al-kindi, Fatma BaAlawi, Hamida AL Barwani, Zeyana AL-Dahmani, Intisar Al-Shukri, Aisha Al-Busaidi, Aisha Al-Amri, Ahlam Al-Amri, Mohammed Al-Tobi, Samiha Al Kharusi, Abdulla Balkhair	https://www.gisaid.org/	2020-06-03				616	ORF1a	G989V	0.465	4	0.617	Neutral
2020-05-01	hCoV-19/USA/NY-NYCPHL-000314/2020	EPI_ISL_631840	North America	USA	New York	New York City	29782	Human	58	Male	B.1	GH	OCME Office Of Chief Medical Examiner	New York City Public Health Laboratory	Jade Wang, et al.	https://www.gisaid.org/	2020-11-11				617	ORF1a	A3615V	0.541	4	0.839	Neutral
2020-05-01	hCoV-19/Mexico/MEX-InDRE-IBT-125/2020	EPI_ISL_1301709	North America	Mexico	State of Mexico		29867	Human	74	Male	B.1.609	G	Instituto de Diagnostico y Referencia Epidemiologicos InDRE_RNLSP	Instituto de Biotecnología de la UNAM	Authors from IBT, IMSS, InDRE and INER (in alphabetical order): Carlos F. Arias, Santiago Ávila-Ríos, Gisela Barrera-Badillo, Eduardo Becerril-Vargas, Celia Boukadida, Natividad Cruz-Ortiz, Larissa Fernandes-Matano, Ricardo Grande, Lucia Hernandez-Rivas, Alejandra Hernández-Terán, Pavel Isa, Irma Lopez-Martinez, José Arturo Martínez-Orozco, Margarita Matías-Florentino, Fidencio Mejía-Nepomuceno, …	https://www.gisaid.org/	2021-03-20				618	ORF1a	E2607K	1	4	0.161	Neutral
2020-05-01	hCoV-19/Turkey/IST-GLAB-169/2020	EPI_ISL_480262	Europe	Turkey	Istanbul		29811	Human	72	Female	B.1.1	GR	Genomic Laboratory (GLAB) (Conjoint lab of Health Directorate of Istanbul and Istanbul Technical University)	Genomic Laboratory (GLAB), Istanbul Technical University	Ilker Karacan, Tugba Kizilboga Akgun, Bugra Agaoglu, Gizem Alkurt, Jale Yildiz, Betsi Köse, Elifnaz Çelik, Arzu Irvem, Yasemin Kendir Demirkol, Ozlem Akgun Dogan, Mehtap Aydın, Levent Doganay, Gizem Dinler Doganay	https://www.gisaid.org/	2020-07-01				619	ORF1a	A1380T	0.85	4	-0.307	Neutral
2020-05-01	hCoV-19/France/ARA-32967/2020	EPI_ISL_636476	Europe	France	Auvergne-Rhone-Alpes	Lyon	29899	Human	99	Male	B.1	G	CNR Virus des Infections Respiratoires - France SUD	CNR Virus des Infections Respiratoires - France SUD	Antonin Bal, Gregory Destras, Gwendolyne Burfin, Hadrien Règue, Alexandre Gaymard, Maude Bouscambert-Duchamp, Florence Morfin-Sherpa, Martine Valette, Bruno Lina, Laurence Josset	https://www.gisaid.org/	2020-11-13				620	ORF1a	T1496I	0	4	-0.66	Neutral
2020-05-01	hCoV-19/France/ARA-33082/2020	EPI_ISL_636477	Europe	France	Auvergne-Rhone-Alpes	Lyon	29865	Human	92	Female	B.1	G	CNR Virus des Infections Respiratoires - France SUD	CNR Virus des Infections Respiratoires - France SUD	Antonin Bal, Gregory Destras, Gwendolyne Burfin, Hadrien Règue, Alexandre Gaymard, Maude Bouscambert-Duchamp, Florence Morfin-Sherpa, Martine Valette, Bruno Lina, Laurence Josset	https://www.gisaid.org/	2020-11-13				621	ORF1a	L681F	0.531	4	-0.582	Neutral
2020-05-01	hCoV-19/Bolivia/26956/2020	EPI_ISL_837574	South America	Bolivia	Santa Cruz		29751	Human	unknown	unknown	B.1.1	GR	Centro Nacional de Enfermedades Tropicales (CENETROP)	Laboratory of Respiratory Viruses and Measles, Oswaldo Cruz Institute, FIOCRUZ	Paola Resende, Roxana Loayza, Cinthia Avila, Luciana Appolinario, Fernando Motta, Anna Carolina Paixao, Ana Carolina Mendonca, Marilda Siqueira on behalf of the Fiocruz COVID-19 Genomic Surveillance Network	https://www.gisaid.org/	2021-01-18				622	ORF1a	D2026N	0.005	4	-1.02	Neutral
2020-05-01	hCoV-19/Bolivia/26957/2020	EPI_ISL_837575	South America	Bolivia	Santa Cruz		29738	Human	unknown	unknown	B.1.600	G	Centro Nacional de Enfermedades Tropicales (CENETROP)	Laboratory of Respiratory Viruses and Measles, Oswaldo Cruz Institute, FIOCRUZ	Paola Resende, Roxana Loayza, Cinthia Avila, Luciana Appolinario, Fernando Motta, Anna Carolina Paixao, Ana Carolina Mendonca, Marilda Siqueira on behalf of the Fiocruz COVID-19 Genomic Surveillance Network	https://www.gisaid.org/	2021-01-18				623	ORF1a	D2980N	0.999	4	-0.303	Neutral
2020-05-01	hCoV-19/India/DL-IGIB-1130011/2020	EPI_ISL_641326	Asia	India	Delhi		29277	Human	39	Male	None	O	Devki Devi Foundation, a unit of Max Healthcare	CSIR Institute of Genomics and Integrative Biology (CSIR-IGIB) / Max	Rajesh Pandey#, Samreen Siddiqui, Pooja Sharma, Bansidhar Tarai, Vivekanand A, Bharathram Uppili, Saruchi Wadhwa, Nishu Tyagi, Mitali Mukerji, Poonam Das, Sujeet Jha, Mohammed Faruq, Vinitaa Jha, Anurag Agrawal	https://www.gisaid.org/	2020-11-18				624	ORF1a	S3687L	0.996	4	1.047	Neutral
2020-05-02	hCoV-19/Brazil/SP-318/2020	EPI_ISL_534315	South America	Brazil	São Paulo	Guarulhos	29838	Human	83	Female	B.1.1.33	GR	Serviço de Verificação de Óbitos SVO Guaruulhos	Instituto Adolfo Lutz, Interdiciplinary Procedures Center, Strategic Laboratory	Claudio Tavares Sacchi, Claudia Regina Gonçalves, Erica Valessa Ramos Gomes	https://www.gisaid.org/	2020-09-13				625	ORF1a	M1769I	0.458	4	-0.378	Neutral
2020-05-02	hCoV-19/Brazil/SP-321/2020	EPI_ISL_534316	South America	Brazil	São Paulo		29833	Human	82	Male	B.1.1.28	GR	OS Mun Santana Lauro Ribas Braga	Instituto Adolfo Lutz, Interdiciplinary Procedures Center, Strategic Laboratory	Claudio Tavares Sacchi, Claudia Regina Gonçalves, Erica Valessa Ramos Gomes	https://www.gisaid.org/	2020-09-13				626	ORF1a	P309S	0.852	4	-0.187	Neutral
2020-05-02	hCoV-19/India/GJ-GBRC52/2020	EPI_ISL_444483	Asia	India	Gujarat	Prantij	29852	Human	30	Male	B.1	G	Gujarat Biotechnology Research Centre	Gujarat Biotechnology Research Centre	Nidhi Sood, Pranay Shah, R D Dixit, Snehal Bagatharia, Kamlesh J Upadhyay, Ramesh Pandit, Tejas Shah, Ankit Hinsu, Pritesh Sabara, Apurvasinh Puvar, Janvi Raval, Monika Gandhi, Pinal Trivedi, Maharshi Pandya, Amit Kanani, Akanksha Verma, Nitin Savaliya, Raghawendra Kumar, Dinesh Kumar, Zuber Saiyed, Dipa Kinariwala, Disha Patel, Binita Aring, Neeta Khandelwal, Geeta Vaghela, Sonia Barve, Bhavesh …	https://www.gisaid.org/	2020-05-13				627	ORF1a	T3461I	0.995	4	-0.956	Neutral
2020-05-02	hCoV-19/Brazil/SP-243/2020	EPI_ISL_693196	South America	Brazil	São Paulo	São Paulo	29871	Human	82	Male	B.1.1.28	GR	Hospital Santa Clara	Instituto Adolfo Lutz, Interdiciplinary Procedures Center, Strategic Laboratory	Claudio Tavares Sacchi, Claudia Regina Gonçalves, Erica Valessa Ramos Gomes, Karoline Rodrigues Campos	https://www.gisaid.org/	2020-12-10				628	ORF1a	T2016K	0.865	4	-0.099	Neutral
2020-05-02	hCoV-19/Brazil/SP-L36-CD954/2020	EPI_ISL_722117	South America	Brazil	São Paulo		29611	Human	78	Male	B.1.1.28	GR	Hospital das Clínicas Universidade de São Paulo Medical School	Laboratório de Parasitologia Médica - Instituto de Medicina Tropical - Universidade de São Paulo	Brazil-UK Centre for Arbovirus Discovery Diagnosis Genomics and Epidemiology (CADDE) Genomic Network - Instituto de Medicina Tropical	https://www.gisaid.org/	2020-12-21				629	ORF1a	T2823I	0.005	4	-2.979	Deleterious
2020-05-02	hCoV-19/USA/NY-MSK-10B/2020	EPI_ISL_583465	North America	USA	New York		29715	Human	60	Male	B.1	GH	Memorial Sloan Kettering Cancer Center	van Bakel Laboratory, Genetics and Genomics Sciences, Icahn School of Medicine at Mount Sinai	Teresa Aydillo, Ana S. Gonzalez-Reiche, Sadaf Aslam, Adriana van de Guchte, Zenab Khan, Ajay Obla, Jayeeta Dutta, Harm van Bakel, Judith Aberg, Adolfo García-Sastre, Gunjan Shah, Tobias Hohl, Genovefa Papanicolaou, Miguel-Angel Perales, Kent Sepkowitz, Ngolela Esther Babady, and Mini Kamboj	https://www.gisaid.org/	2020-10-16				630	ORF1a	T3284I	0.996	4	-2.764	Deleterious
2020-05-02	hCoV-19/India/DL-IGIB11301309/2020	EPI_ISL_751252	Asia	India	Delhi		29571	Human	53	Female	B.1	O	Devki Devi Foundation, a unit of Max Healthcare	CSIR-IGIB/Max	Rajesh Pandey#, Samreen Siddiqui, Janani Srinivasa Vasudevan, Akshay Kanakan, Ranjeet Maurya, Uzma Shamim, Bansidhar Tarai, Akansha Tyagi, Mitali Mukerji, Poonam Das, Sujeet Jha, Mohammed Faruq, Anurag Agrawal	https://www.gisaid.org/	2020-12-30				631	ORF1a	P1803S	1	4	-2.59	Deleterious
2020-05-03	hCoV-19/Mexico/OAX-InDRE-IBT-18/2020	EPI_ISL_1301529	North America	Mexico	Oaxaca		29818	Human	63	Male	B.1.609	G	Instituto de Diagnostico y Referencia Epidemiologicos InDRE_RNLSP	Instituto de Biotecnología de la UNAM	Authors from IBT, IMSS, InDRE and INER (in alphabetical order): Carlos F. Arias, Santiago Ávila-Ríos, Gisela Barrera-Badillo, Eduardo Becerril-Vargas, Celia Boukadida, Natividad Cruz-Ortiz, Larissa Fernandes-Matano, Ricardo Grande, Lucia Hernandez-Rivas, Alejandra Hernández-Terán, Pavel Isa, Irma Lopez-Martinez, José Arturo Martínez-Orozco, Margarita Matías-Florentino, Fidencio Mejía-Nepomuceno, …	https://www.gisaid.org/	2021-03-20				632	ORF1a	P2018S	0.85	4	-1.575	Neutral
2020-05-03	hCoV-19/Brazil/SP-325/2020	EPI_ISL_534318	South America	Brazil	São Paulo	Osasco	29829	Human	63	Male	B.1.1.28	GR	Hospital Municipal Antonio Giglio	Instituto Adolfo Lutz, Interdiciplinary Procedures Center, Strategic Laboratory	Claudio Tavares Sacchi, Claudia Regina Gonçalves, Erica Valessa Ramos Gomes	https://www.gisaid.org/	2020-09-13				633	ORF1a	K3680Q	0	4	1.413	Neutral
2020-05-03	hCoV-19/Brazil/SP-L37-CD957/2020	EPI_ISL_722098	South America	Brazil	São Paulo		29494	Human	92	Male	B.1.1.28	GR	Hospital das Clínicas Universidade de São Paulo Medical School	Laboratório de Parasitologia Médica - Instituto de Medicina Tropical - Universidade de São Paulo	Brazil-UK Centre for Arbovirus Discovery Diagnosis Genomics and Epidemiology (CADDE) Genomic Network - Instituto de Medicina Tropical	https://www.gisaid.org/	2020-12-21				634	ORF1a	S318L	0.531	4	-1.273	Neutral
2020-05-03	hCoV-19/India/GJ-GBRC60/2020	EPI_ISL_447035	Asia	India	Gujarat	Ahmedabad	29824	Human	78	Female	B.1.36.8	GH	B.J. Medical College and Civil hospital	Gujarat Biotechnology Research Centre	Apurvasinh Puvar, Janvi Raval, Monika Gandhi, Pinal Trivedi, Maharshi Pandya, Amit Kanani, Akanksha Verma, Nitin Savaliya, Raghawendra Kumar, Dinesh Kumar, Zuber Saiyed, Dipa Kinariwala, Disha Patel, Binita Aring, Neeta Khandelwal, Geeta Vaghela, Sonia Barve, Bhavesh Modi, Kairavi Joshi, Gaurishankar Shrimali, Nidhi Sood, Pranay Shah, R D Dixit, Snehal Bagatharia, Kamlesh J Upadhyay, Ramesh Pandi…	https://www.gisaid.org/	2020-05-16				635	ORF1a	T1881I	0.005	4	-0.798	Neutral
2020-05-03	hCoV-19/Oman/205033209/2020	EPI_ISL_458128	Asia	Oman	Muscat		26332	Human	57	Male	B.1	G	Oman National Influenza Centre	Department of Microbiology and Immunology-SQUH	Fahad Zadjali, Samira Al-Maruqi, Amina Al Jardani, Khulood Al-Mammary, Hanan Al-kindi, Fatma BaAlawi, Hamida AL Barwani, Zeyana AL-Dahmani, Intisar Al-Shukri, Aisha Al-Busaidi, Aisha Al-Amri, Ahlam Al-Amri, Mohammed Al-Tobi, Samiha Al Kharusi, Abdulla Balkhair	https://www.gisaid.org/	2020-06-03				636	ORF1a	A516V	0.999	4	0.814	Neutral
2020-05-03	hCoV-19/Colombia/AMA-INS-105142/2020	EPI_ISL_526950	South America	Colombia	Amazonas		29773	Human	91	unknown	B.1	G	Instituto Nacional de Salud, Bogotá, Colombia	Instituto Nacional de Salud, Bogotá, Colombia	Katherine Laiton-Donato, Diego A. Álvarez-Díaz, Carlos Franco-Muñoz, Mauricio Pacheco-Montealegre, Jonathan Reales, Diego Andrés Prada, Jose A. Usme-Ciro, Zulma M. Cucunubá, Christian Julian Villabona‐Arenas, Liz Villabona-Arenas, Sussy Echeverria, Astrid C. Flórez, Carolina Ferro, Diana Marcela Walteros-Acero, Franklin Prieto, Carlos Andrés Durán, Martha Lucia Ospina Martinez, Marcela Mercado-Re…	https://www.gisaid.org/	2020-09-02				637	ORF1a	T1682I	0.996	4	0.372	Neutral
2020-05-03	hCoV-19/Bolivia/26953/2020	EPI_ISL_837550	South America	Bolivia	Beni		29730	Human	unknown	unknown	B.1	G	Centro Nacional de Enfermedades Tropicales (CENETROP)	Laboratory of Respiratory Viruses and Measles, Oswaldo Cruz Institute, FIOCRUZ	Paola Resende, Roxana Loayza, Cinthia Avila, Luciana Appolinario, Fernando Motta, Anna Carolina Paixao, Ana Carolina Mendonca, Marilda Siqueira on behalf of the Fiocruz COVID-19 Genomic Surveillance Network	https://www.gisaid.org/	2021-01-18				638	ORF1a	M3221I	0.458	3	-1.599	Neutral
2020-05-03	hCoV-19/Brazil/PE-FIOCRUZ-IAM900/2020	EPI_ISL_572359	South America	Brazil	Pernambuco	Recife	29817	Human	43	Male	B.1.1	GR	Laboratório Central de Saúde Pública do Estado de Pernambuco (LACEN-PE)	WallauLab, Aggeu Magalhaes Institute	Marcelo Henrique Santos Paiva, Duschinka Ribeiro Duarte Guedes, Cássia Docena, Matheus Filgueira Bezerra, Filipe Zimmer Dezordi, Laís Ceschini Machado, Larissa Krokovsky, Elisama Helvecio, Alexandre Freitas da Silva, Luydson Richardson Silva Vasconcelos, Antonio Mauro Rezende, Severino Jefferson Ribeiro da Silva, Kamila Gaudêncio da Silva Sales, Bruna Santos Lima Figueiredo de Sá, Derciliano Lope…	https://www.gisaid.org/	2020-10-05				639	ORF1a	K3499R	0.852	3	-0.476	Neutral
2020-05-04	hCoV-19/SaudiArabia/KAUST-JEDDAH721/2020	EPI_ISL_512990	Asia	Saudi Arabia	Jeddah		29903	Human	47	Male	B.1	O	Pathogen Genomics Lab King Abdullah University of Science and Technology(KAUST)	Pathogen Genomics Lab King Abdullah University of Science and Technology(KAUST)	Amit Kumar Subudhi, Rahul P Salunke, Sara Mfarrej, Sharif Hala, Fadwa Alofi, Fathia Ben Rached, Afrah Alsomali, Asim Khogeer, Nashwa Al-khotani, Raeece Naeem, Anwar Hashem, Naif Almontashiri, Arnab Pain	https://www.gisaid.org/	2020-08-12				640	ORF1a	Y1920H	0.995	3	-0.701	Neutral
2020-05-04	hCoV-19/SaudiArabia/KAUST-JEDDAH723/2020	EPI_ISL_512992	Asia	Saudi Arabia	Jeddah		29903	Human	41	Male	B.1	GH	Pathogen Genomics Lab King Abdullah University of Science and Technology(KAUST)	Pathogen Genomics Lab King Abdullah University of Science and Technology(KAUST)	Amit Kumar Subudhi, Rahul P Salunke, Sara Mfarrej, Sharif Hala, Fadwa Alofi, Fathia Ben Rached, Afrah Alsomali, Asim Khogeer, Nashwa Al-khotani, Raeece Naeem, Anwar Hashem, Naif Almontashiri, Arnab Pain	https://www.gisaid.org/	2020-08-12				641	ORF1a	A2345V	0.865	3	0.968	Neutral
2020-05-04	hCoV-19/Brazil/SP-317/2020	EPI_ISL_534314	South America	Brazil	São Paulo	São Paulo	29840	Human	72	Male	B.1.1.28	GR	Hospital Universitario da USP de SP	Instituto Adolfo Lutz, Interdiciplinary Procedures Center, Strategic Laboratory	Claudio Tavares Sacchi, Claudia Regina Gonçalves, Erica Valessa Ramos Gomes	https://www.gisaid.org/	2020-09-13				642	ORF1a	R1628C	0.005	3	-1.523	Neutral
2020-05-04	hCoV-19/USA/NY-NYCPHL-000332/2020	EPI_ISL_631845	North America	USA	New York	New York City	29782	Human	82	Female	B.1	GH	OCME Office Of Chief Medical Examiner	New York City Public Health Laboratory	Jade Wang, et al.	https://www.gisaid.org/	2020-11-11				643	ORF1a	S3149F	0.996	3	1.024	Neutral
2020-05-04	hCoV-19/Mexico/MEX-InDRE-IBT-124/2020	EPI_ISL_1301494	North America	Mexico	State of Mexico		29823	Human	40	Male	B.1.243	G	Instituto de Diagnostico y Referencia Epidemiologicos InDRE_RNLSP	Instituto de Biotecnología de la UNAM	Authors from IBT, IMSS, InDRE and INER (in alphabetical order): Carlos F. Arias, Santiago Ávila-Ríos, Gisela Barrera-Badillo, Eduardo Becerril-Vargas, Celia Boukadida, Natividad Cruz-Ortiz, Larissa Fernandes-Matano, Ricardo Grande, Lucia Hernandez-Rivas, Alejandra Hernández-Terán, Pavel Isa, Irma Lopez-Martinez, José Arturo Martínez-Orozco, Margarita Matías-Florentino, Fidencio Mejía-Nepomuceno, …	https://www.gisaid.org/	2021-03-20				644	ORF1a	E855D	0.995	3	-0.049	Neutral
2020-05-04	hCoV-19/Mexico/CHP-InDRE-23/2020	EPI_ISL_493338	North America	Mexico	Chiapas		29813	Human	68	Female	B.1	G	Instituto de Diagnostico y Referencia Epidemiologicos (INDRE)	Instituto de Diagnostico y Referencia Epidemiologicos (INDRE)	Gisela Barrera-Badillo , Abril Rodriguez-Maldonado, Claudia Wong-Arambula , Natividad Cruz-Ortiz, Tatiana Nunez-Garcia, Dayanira Arellano-Suarez, Fabiola Garces-Ayala, Edgar Mendieta-Condado, Lucia Hernandez-Rivas, Irma Lopez-Martinez, Ernesto Ramirez-Gonzalez.	https://www.gisaid.org/	2020-07-21				645	ORF1a	T2093I	0.915	3	0.336	Neutral
2020-05-04	hCoV-19/Brazil/SP-322/2020	EPI_ISL_693197	South America	Brazil	São Paulo	Nova Odessa	29851	Human	76	Male	B.1.1.28	GR	Central de Rede de Frio Municipal	Instituto Adolfo Lutz, Interdiciplinary Procedures Center, Strategic Laboratory	Claudio Tavares Sacchi, Claudia Regina Gonçalves, Erica Valessa Ramos Gomes, Karoline Rodrigues Campos	https://www.gisaid.org/	2020-12-10				646	ORF1a	H919Y	0.915	3	-0.855	Neutral
2020-05-04	hCoV-19/Brazil/SP-249/2020	EPI_ISL_693198	South America	Brazil	São Paulo	São Paulo	29881	Human	31	Male	B.1.1.28	GR	Santa Casa de Misericordia de Sao Paulo - Hospital Central	Instituto Adolfo Lutz, Interdiciplinary Procedures Center, Strategic Laboratory	Claudio Tavares Sacchi, Claudia Regina Gonçalves, Erica Valessa Ramos Gomes, Karoline Rodrigues Campos	https://www.gisaid.org/	2020-12-10				647	ORF1a	T340I	0.915	3	-0.602	Neutral
2020-05-04	hCoV-19/Austria/CeMM1134/2020	EPI_ISL_853821	Europe	Austria	Styria	Graz	29782	Human	89	Male	B.1.22	GH	Department of Pathology, Landeskrankenhaus Graz II, Medical University Graz	Bergthaler laboratory, CeMM Research Center for Molecular Medicine of the Austrian Academy of Sciences	Lukas Endler, Alexandra Popa, Benedikt Agerer, Jakob-Wendelin Genger, Alexander Lercher, Anna Schedl, Thomas Penz, Michael Schuster, Jan Laine, Martin Senekowitsch, Christoph Bock, Andreas Bergthaler	https://www.gisaid.org/	2021-01-20				648	ORF1a	L590F	0.455	3	-1.504	Neutral
2020-05-05	hCoV-19/Brazil/SP-254/2020	EPI_ISL_524469	South America	Brazil	São Paulo	São Paulo	29857	Human	67	Male	B.1.1.28	GR	Santa Casa de Misericordia de Sao Paulo	Instituto Adolfo Lutz, Interdiciplinary Procedures Center, Strategic Laboratory	Claudio Tavares Sacchi, Claudia Regina Gonçalves, Erica Valessa Ramos Gomes	https://www.gisaid.org/	2020-08-28				649	ORF1a	L2062F	0.915	3	-0.159	Neutral
2020-05-05	hCoV-19/Brazil/SP-324/2020	EPI_ISL_534317	South America	Brazil	São Paulo	Jandira	29848	Human	62	Female	B.1.1.28	GR	Hospital Geral de Itapevi	Instituto Adolfo Lutz, Interdiciplinary Procedures Center, Strategic Laboratory	Claudio Tavares Sacchi, Claudia Regina Gonçalves, Erica Valessa Ramos Gomes	https://www.gisaid.org/	2020-09-13				650	ORF1a	S2911P	0.915	3	-3.196	Deleterious
2020-05-05	hCoV-19/Brazil/SP-256/2020	EPI_ISL_534320	South America	Brazil	São Paulo	São Paulo	29852	Human	81	Female	B.1.1.28	GR	Hospital do Serv Pub ESTAFCO Morato de Oliveira	Instituto Adolfo Lutz, Interdiciplinary Procedures Center, Strategic Laboratory	Claudio Tavares Sacchi, Claudia Regina Gonçalves, Erica Valessa Ramos Gomes	https://www.gisaid.org/	2020-09-13				651	ORF1a	L1441I	0.659	3	-0.253	Neutral
2020-05-05	hCoV-19/Austria/CeMM1161/2020	EPI_ISL_854239	Europe	Austria	Styria	Weiz	29782	Human	86	Male	B.1.1	G	Department of Pathology, Landeskrankenhaus Graz II, Medical University Graz	Bergthaler laboratory, CeMM Research Center for Molecular Medicine of the Austrian Academy of Sciences	Lukas Endler, Alexandra Popa, Benedikt Agerer, Jakob-Wendelin Genger, Alexander Lercher, Anna Schedl, Thomas Penz, Michael Schuster, Jan Laine, Martin Senekowitsch, Christoph Bock, Andreas Bergthaler	https://www.gisaid.org/	2021-01-20				652	ORF1a	A427V	0.004	3	0.043	Neutral
2020-05-05	hCoV-19/USA/MA-JLL-D25/2020	EPI_ISL_593479	North America	USA	Massachusetts		29804	Human	45	Male	B.1.486	GH	Brigham and Women's Hospital	Jonathan Li Laboratory	Manish C. Choudhary, James Regan, Jonathan Z. Li	https://www.gisaid.org/	2020-10-22				653	ORF1a	E37D	0.455	3	-0.702	Neutral
2020-05-06	hCoV-19/Brazil/SP-259/2020	EPI_ISL_524470	South America	Brazil	São Paulo	São Paulo	29834	Human	65	Male	B.1.1.33	GR	Hospital do Servidor Público Estadual Francisco Morato de Oliveira	Instituto Adolfo Lutz, Interdiciplinary Procedures Center, Strategic Laboratory	Claudio Tavares Sacchi, Claudia Regina Gonçalves, Erica Valessa Ramos Gomes	https://www.gisaid.org/	2020-08-28				654	ORF1a	T2106I	0.996	3	1.119	Neutral
2020-05-06	hCoV-19/Brazil/SP-255/2020	EPI_ISL_534319	South America	Brazil	São Paulo	São Paulo	29833	Human	93	Female	B.1.1.28	GR	Hospital do Serv Pub ESTAFCO Morato de Oliveira	Instituto Adolfo Lutz, Interdiciplinary Procedures Center, Strategic Laboratory	Claudio Tavares Sacchi, Claudia Regina Gonçalves, Erica Valessa Ramos Gomes	https://www.gisaid.org/	2020-09-13				655	ORF1a	T1854I	0.754	3	-0.675	Neutral
2020-05-06	hCoV-19/USA/NY-MH001832/2020	EPI_ISL_526688	North America	USA	New York		29715	Human	51	Male	B.1	GH	Faith Laboratory, Immunology Institute, Icahn School of Medicine at Mount Sinai	van Bakel Laboratory, Genetics and Genomics Sciences, Icahn School of Medicine at Mount Sinai	Graham J. Britton, Alice Chen-Liaw, Francesca Cossarini, Alexandra Livanos, Matthew P. Spindler, Tamar Plitt, Joseph Eggers, Ilaria Mogno, Ana S. Gonzalez-Reiche, Sophia Sui, Michael Tankelevich, Lauren Tal Grinspan, Rebekah E. Dixon, Divya Jha, Gustavo Martinez-Delgado, Fatima Amanat, Daisy Hoagland, Benjamin R. tenOever, Marla C. Dubinsky, Miriam Merad, Harm Van Bakel, Florian Krammer, Gerold B…	https://www.gisaid.org/	2020-09-01				656	ORF1a	P804S	0.955	3	1.359	Neutral
2020-05-06	hCoV-19/Brazil/RS-FIOCRUZ-6180/2020	EPI_ISL_729797	South America	Brazil	Rio Grande do Sul	Venancio Aires	29763	Human	83	Male	B.1.1.33	GR	Laboratório Central de Saúde Pública do Estado do Rio Grande do Sul (LACEN-RS)	Laboratory of Respiratory Viruses and Measles, Oswaldo Cruz Institute, FIOCRUZ	Paola Resende, Luciana Appolinario, Fernando Motta, Anna Carolina Paixão, Ana Carolina Mendonça, Tatiana Schaffer Gregianini, Marilda Tereza Mar da Rosa, Marilda Siqueira on behalf of the Fiocruz COVID-19 Genomic Surveillance Network	https://www.gisaid.org/	2020-12-22				657	ORF1a	V86F	0.99	3	0.071	Neutral
2020-05-07	hCoV-19/Brazil/SP-329/2020	EPI_ISL_534321	South America	Brazil	São Paulo	Barueri	29829	Human	57	Male	B.1.1.28	GR	PS e Maternidade Nair Fonseca Leitao Arantes	Instituto Adolfo Lutz, Interdiciplinary Procedures Center, Strategic Laboratory	Claudio Tavares Sacchi, Claudia Regina Gonçalves, Erica Valessa Ramos Gomes	https://www.gisaid.org/	2020-09-13				658	ORF1a	A4357V	0.504	3	1.336	Neutral
2020-05-07	hCoV-19/Mexico/CMX-InDRE-IBT-97/2020	EPI_ISL_1301501	North America	Mexico	Mexico City		29822	Human	unknown	Male	B.1.1	GR	Instituto de Diagnostico y Referencia Epidemiologicos InDRE_RNLSP	Instituto de Biotecnología de la UNAM	Authors from IBT, IMSS, InDRE and INER (in alphabetical order): Carlos F. Arias, Santiago Ávila-Ríos, Gisela Barrera-Badillo, Eduardo Becerril-Vargas, Celia Boukadida, Natividad Cruz-Ortiz, Larissa Fernandes-Matano, Ricardo Grande, Lucia Hernandez-Rivas, Alejandra Hernández-Terán, Pavel Isa, Irma Lopez-Martinez, José Arturo Martínez-Orozco, Margarita Matías-Florentino, Fidencio Mejía-Nepomuceno, …	https://www.gisaid.org/	2021-03-20				659	ORF1a	D1600N	0.105	3	-1.325	Neutral
2020-05-07	hCoV-19/Turkey/IST-GLAB-219/2020	EPI_ISL_735289	Europe	Turkey	Istanbul		29811	Human	58	Female	B.1.9	GH	Genomic Laboratory (GLAB) (Conjoint lab of Health Directorate of Istanbul and Istanbul Technical University)	Genomic Laboratory (GLAB), Istanbul Technical University	Ilker Karacan, Tugba Kizilboga Akgun, Nihat Bugra Agaoglu, Payam Zolfagharian, Mehtap Aydin, Gizem Alkurt, Jale Yildiz, Betsi Kose, Nisan Denizce Can, Ayse Serra Ozel, Nilsun Altunal, Arzu Irvem, Yasemin Kendir Demirkol, Ozlem Akgun Dogan, Levent Doganay, Gizem Dinler Doganay	https://www.gisaid.org/	2020-12-25				660	ORF1a	K290N	0.996	3	-0.557	Neutral
2020-05-07	hCoV-19/Mexico/CMX-INER-0089/2020	EPI_ISL_837687	North America	Mexico	Mexico City		29890	Human	61	Female	B.1.609	G	Instituto Nacional de Enfermedades Respiratorias (INER)	Instituto Nacional de Enfermedades Respiratorias (INER)	Celia Boukadida, Margarita Matías-Florentino, Alma Rincón-Rubio, Hector Esteban Paz-Juárez, Olivia Briceño, Edgar Sevilla-Reyes, Fidencio Mejía-Nepomuceno, Mario Mújica-Sánchez, Eduardo Becerril-Vargas, José Arturo Martínez-Orozco, Alejandra Hernández-Terán, Jorge Salas-Hernández, Santiago Ávila-Ríos, Joel Armando Vázquez-Pérez	https://www.gisaid.org/	2021-01-18				661	ORF1a	T587A	0.861	3	-0.63	Neutral
2020-05-08	hCoV-19/Bolivia/26946/2020	EPI_ISL_837566	South America	Bolivia	Santa Cruz		29715	Human	unknown	unknown	B.1.1	GR	Centro Nacional de Enfermedades Tropicales (CENETROP)	Laboratory of Respiratory Viruses and Measles, Oswaldo Cruz Institute, FIOCRUZ	Paola Resende, Roxana Loayza, Cinthia Avila, Luciana Appolinario, Fernando Motta, Anna Carolina Paixao, Ana Carolina Mendonca, Marilda Siqueira on behalf of the Fiocruz COVID-19 Genomic Surveillance Network	https://www.gisaid.org/	2021-01-18				662	ORF1a	S2024L	0.998	3	-0.952	Neutral
2020-05-08	hCoV-19/SaudiArabia/KAUST-MADINAH694/2020	EPI_ISL_513180	Asia	Saudi Arabia	Madinah		29903	Human	50	Male	B.1	GH	Pathogen Genomics Lab King Abdullah University of Science and Technology(KAUST)	Pathogen Genomics Lab King Abdullah University of Science and Technology(KAUST)	Amit Kumar Subudhi, Rahul P Salunke, Sara Mfarrej, Sharif Hala, Fadwa Alofi, Fathia Ben Rached, Afrah Alsomali, Asim Khogeer, Nashwa Al-khotani, Raeece Naeem, Anwar Hashem, Naif Almontashiri, Arnab Pain	https://www.gisaid.org/	2020-08-12				663	ORF1a	T1890I	1	3	-0.661	Neutral
2020-05-09	hCoV-19/Mexico/CMX-INER-0092/2020	EPI_ISL_837690	North America	Mexico	Mexico City		29879	Human	45	Female	B.1.1	GR	Instituto Nacional de Enfermedades Respiratorias (INER)	Instituto Nacional de Enfermedades Respiratorias (INER)	Celia Boukadida, Margarita Matías-Florentino, Alma Rincón-Rubio, Hector Esteban Paz-Juárez, Olivia Briceño, Edgar Sevilla-Reyes, Fidencio Mejía-Nepomuceno, Mario Mújica-Sánchez, Eduardo Becerril-Vargas, José Arturo Martínez-Orozco, Alejandra Hernández-Terán, Jorge Salas-Hernández, Santiago Ávila-Ríos, Joel Armando Vázquez-Pérez	https://www.gisaid.org/	2021-01-18				664	ORF1a	E952D	0.456	3	-0.251	Neutral
2020-05-09	hCoV-19/Turkey/IST-GLAB-210/2020	EPI_ISL_480289	Europe	Turkey	Istanbul		29811	Human	65	Male	B.1.36	GH	Genomic Laboratory (GLAB) (Conjoint lab of Health Directorate of Istanbul and Istanbul Technical University)	Genomic Laboratory (GLAB), Istanbul Technical University	Ilker Karacan, Tugba Kizilboga Akgun, Bugra Agaoglu, Gizem Alkurt, Jale Yildiz, Betsi Köse, Elifnaz Çelik, Arzu Irvem, Yasemin Kendir Demirkol, Ozlem Akgun Dogan, Mehtap Aydın, Levent Doganay, Gizem Dinler Doganay	https://www.gisaid.org/	2020-07-01				665	ORF1a	V3305L	0.842	3	-2.528	Deleterious
2020-05-09	hCoV-19/Brazil/RS-FIOCRUZ-6187/2020	EPI_ISL_729798	South America	Brazil	Rio Grande do Sul	Passo Fundo	29751	Human	70	Male	B.1.1.33	GR	Laboratório Central de Saúde Pública do Estado do Rio Grande do Sul (LACEN-RS)	Laboratory of Respiratory Viruses and Measles, Oswaldo Cruz Institute, FIOCRUZ	Paola Resende, Luciana Appolinario, Fernando Motta, Anna Carolina Paixão, Ana Carolina Mendonça, Tatiana Schaffer Gregianini, Marilda Tereza Mar da Rosa, Marilda Siqueira on behalf of the Fiocruz COVID-19 Genomic Surveillance Network	https://www.gisaid.org/	2020-12-22				666	ORF1a	H2799Y	0.654	3	0.501	Neutral
2020-05-09	hCoV-19/Turkey/IST-GLAB-218/2020	EPI_ISL_735288	Europe	Turkey	Istanbul		29742	Human	73	Female	B.1.36	GH	Genomic Laboratory (GLAB) (Conjoint lab of Health Directorate of Istanbul and Istanbul Technical University)	Genomic Laboratory (GLAB), Istanbul Technical University	Ilker Karacan, Tugba Kizilboga Akgun, Nihat Bugra Agaoglu, Payam Zolfagharian, Mehtap Aydin, Gizem Alkurt, Jale Yildiz, Betsi Kose, Nisan Denizce Can, Ayse Serra Ozel, Nilsun Altunal, Arzu Irvem, Yasemin Kendir Demirkol, Ozlem Akgun Dogan, Levent Doganay, Gizem Dinler Doganay	https://www.gisaid.org/	2020-12-25				667	ORF1a	T1241I	0.465	3	-0.395	Neutral
2020-05-10	hCoV-19/Brazil/SP-L38-CD1014/2020	EPI_ISL_721995	South America	Brazil	São Paulo		29782	Human	38	Female	B.1.1.28	GR	Hospital das Clínicas Universidade de São Paulo Medical School	Laboratório de Parasitologia Médica - Instituto de Medicina Tropical - Universidade de São Paulo	Brazil-UK Centre for Arbovirus Discovery Diagnosis Genomics and Epidemiology (CADDE) Genomic Network - Instituto de Medicina Tropical	https://www.gisaid.org/	2020-12-21				668	ORF1a	P2046S	0.541	3	-1.29	Neutral
2020-05-10	hCoV-19/USA/NY-MH001867/2020	EPI_ISL_526686	North America	USA	New York		29717	Human	66	Female	B.1	GH	Faith Laboratory, Immunology Institute, Icahn School of Medicine at Mount Sinai	van Bakel Laboratory, Genetics and Genomics Sciences, Icahn School of Medicine at Mount Sinai	Graham J. Britton, Alice Chen-Liaw, Francesca Cossarini, Alexandra Livanos, Matthew P. Spindler, Tamar Plitt, Joseph Eggers, Ilaria Mogno, Ana S. Gonzalez-Reiche, Sophia Sui, Michael Tankelevich, Lauren Tal Grinspan, Rebekah E. Dixon, Divya Jha, Gustavo Martinez-Delgado, Fatima Amanat, Daisy Hoagland, Benjamin R. tenOever, Marla C. Dubinsky, Miriam Merad, Harm Van Bakel, Florian Krammer, Gerold B…	https://www.gisaid.org/	2020-09-01				669	ORF1a	T2152I	1	3	-0.227	Neutral
2020-05-11	hCoV-19/Mexico/CMX-INER-0095/2020	EPI_ISL_837693	North America	Mexico	Mexico City		29888	Human	44	Female	B.1.1	GR	Instituto Nacional de Enfermedades Respiratorias (INER)	Instituto Nacional de Enfermedades Respiratorias (INER)	Celia Boukadida, Margarita Matías-Florentino, Alma Rincón-Rubio, Hector Esteban Paz-Juárez, Olivia Briceño, Edgar Sevilla-Reyes, Fidencio Mejía-Nepomuceno, Mario Mújica-Sánchez, Eduardo Becerril-Vargas, José Arturo Martínez-Orozco, Alejandra Hernández-Terán, Jorge Salas-Hernández, Santiago Ávila-Ríos, Joel Armando Vázquez-Pérez	https://www.gisaid.org/	2021-01-18				670	ORF1a	L320I	0.85	3	-0.349	Neutral
2020-05-11	hCoV-19/Colombia/AMA-INS-109363/2020	EPI_ISL_526949	South America	Colombia	Amazonas		29773	Human	84	Female	B.1	G	Instituto Nacional de Salud, Bogotá, Colombia	Instituto Nacional de Salud, Bogotá, Colombia	Katherine Laiton-Donato, Diego A. Álvarez-Díaz, Carlos Franco-Muñoz, Mauricio Pacheco-Montealegre, Jonathan Reales, Diego Andrés Prada, Jose A. Usme-Ciro, Zulma M. Cucunubá, Christian Julian Villabona‐Arenas, Liz Villabona-Arenas, Sussy Echeverria, Astrid C. Flórez, Carolina Ferro, Diana Marcela Walteros-Acero, Franklin Prieto, Carlos Andrés Durán, Martha Lucia Ospina Martinez, Marcela Mercado-Re…	https://www.gisaid.org/	2020-09-02				671	ORF1a	P748L	0	3	-1.028	Neutral
2020-05-11	hCoV-19/Bolivia/26950/2020	EPI_ISL_837570	South America	Bolivia	Santa Cruz		29738	Human	unknown	unknown	B.1.600	G	Centro Nacional de Enfermedades Tropicales (CENETROP)	Laboratory of Respiratory Viruses and Measles, Oswaldo Cruz Institute, FIOCRUZ	Paola Resende, Roxana Loayza, Cinthia Avila, Luciana Appolinario, Fernando Motta, Anna Carolina Paixao, Ana Carolina Mendonca, Marilda Siqueira on behalf of the Fiocruz COVID-19 Genomic Surveillance Network	https://www.gisaid.org/	2021-01-18				672	ORF1a	Y3649C	0.531	3	-0.429	Neutral
2020-05-12	hCoV-19/Brazil/SP-L39-CD1036/2020	EPI_ISL_722011	South America	Brazil	São Paulo		29782	Human	54	Female	B.1.1.28	GR	Hospital das Clínicas Universidade de São Paulo Medical School	Laboratório de Parasitologia Médica - Instituto de Medicina Tropical - Universidade de São Paulo	Brazil-UK Centre for Arbovirus Discovery Diagnosis Genomics and Epidemiology (CADDE) Genomic Network - Instituto de Medicina Tropical	https://www.gisaid.org/	2020-12-21				673	ORF1a	P4220L	0.005	3	-3.381	Deleterious
2020-05-12	hCoV-19/Mexico/MOR-InDRE-IBT-7/2020	EPI_ISL_1301480	North America	Mexico	Morelos		29819	Human	31	Male	B.1.1	G	Instituto de Diagnostico y Referencia Epidemiologicos InDRE_RNLSP	Instituto de Biotecnología de la UNAM	Authors from IBT, IMSS, InDRE and INER (in alphabetical order): Carlos F. Arias, Santiago Ávila-Ríos, Gisela Barrera-Badillo, Eduardo Becerril-Vargas, Celia Boukadida, Natividad Cruz-Ortiz, Larissa Fernandes-Matano, Ricardo Grande, Lucia Hernandez-Rivas, Alejandra Hernández-Terán, Pavel Isa, Irma Lopez-Martinez, José Arturo Martínez-Orozco, Margarita Matías-Florentino, Fidencio Mejía-Nepomuceno, …	https://www.gisaid.org/	2021-03-20				674	ORF1a	T1035I	0.999	3	-0.982	Neutral
2020-05-12	hCoV-19/SaudiArabia/KAUST-MADINAH956/2020	EPI_ISL_513206	Asia	Saudi Arabia	Madinah		29903	Human	66	Male	B.1	GH	Pathogen Genomics Lab King Abdullah University of Science and Technology(KAUST)	Pathogen Genomics Lab King Abdullah University of Science and Technology(KAUST)	Rahul P Salunke, Sharif Hala, Raeece Naeem, Sara Mfarrej, Amit Kumar Subudhi, Amanda Ooi, Luke Esau, Fadwa Alofi, Fathia Ben Rached, Afrah Alsomali, Asim Khogeer, Ahmad Bakur Mahmoud, Anwar Hashem, Naif Almontashiri, Arnab Pain	https://www.gisaid.org/	2020-08-12				675	ORF1a	H1160Y	0.996	3	0.56	Neutral
2020-05-12	hCoV-19/SaudiArabia/KAUST-MADINAH961/2020	EPI_ISL_513211	Asia	Saudi Arabia	Madinah		29903	Human	44	Male	B.1	O	Pathogen Genomics Lab King Abdullah University of Science and Technology(KAUST)	Pathogen Genomics Lab King Abdullah University of Science and Technology(KAUST)	Raeece Naeem, Rahul P Salunke, Sharif Hala, Sara Mfarrej, Amit Kumar Subudhi, Fadwa Alofi, Fathia Ben Rached, Afrah Alsomali, Asim Khogeer, Ahmad Bakur Mahmoud, Anwar Hashem, Naif Almontashiri, Arnab Pain	https://www.gisaid.org/	2020-08-12				676	ORF1a	P1786L	0.458	3	-0.699	Neutral
2020-05-12	hCoV-19/Bolivia/26944/2020	EPI_ISL_837565	South America	Bolivia	Santa Cruz		29741	Human	unknown	unknown	B.1.600	G	Centro Nacional de Enfermedades Tropicales (CENETROP)	Laboratory of Respiratory Viruses and Measles, Oswaldo Cruz Institute, FIOCRUZ	Paola Resende, Roxana Loayza, Cinthia Avila, Luciana Appolinario, Fernando Motta, Anna Carolina Paixao, Ana Carolina Mendonca, Marilda Siqueira on behalf of the Fiocruz COVID-19 Genomic Surveillance Network	https://www.gisaid.org/	2021-01-18				677	ORF1a	T4207I	0.852	3	1.927	Neutral
2020-05-12	hCoV-19/France/ARA-36991/2020	EPI_ISL_636485	Europe	France	Auvergne-Rhone-Alpes	Lyon	29892	Human	85	Female	B.1	GH	CNR Virus des Infections Respiratoires - France SUD	CNR Virus des Infections Respiratoires - France SUD	Antonin Bal, Gregory Destras, Gwendolyne Burfin, Hadrien Règue, Alexandre Gaymard, Maude Bouscambert-Duchamp, Florence Morfin-Sherpa, Martine Valette, Bruno Lina, Laurence Josset	https://www.gisaid.org/	2020-11-13				678	ORF1a	P1862L	0.995	3	-1.817	Neutral
2020-05-13	hCoV-19/Brazil/SP-L39-CD1044/2020	EPI_ISL_722066	South America	Brazil	São Paulo		29782	Human	78	Male	B.1.1.28	GR	Hospital das Clínicas Universidade de São Paulo Medical School	Laboratório de Parasitologia Médica - Instituto de Medicina Tropical - Universidade de São Paulo	Brazil-UK Centre for Arbovirus Discovery Diagnosis Genomics and Epidemiology (CADDE) Genomic Network - Instituto de Medicina Tropical	https://www.gisaid.org/	2020-12-21				679	ORF1a	T4164I	0.865	3	-1.333	Neutral
2020-05-13	hCoV-19/Mexico/CMX-INER-0096/2020	EPI_ISL_837694	North America	Mexico	Mexico City		29893	Human	72	Female	B.1.609	G	Instituto Nacional de Enfermedades Respiratorias (INER)	Instituto Nacional de Enfermedades Respiratorias (INER)	Celia Boukadida, Margarita Matías-Florentino, Alma Rincón-Rubio, Hector Esteban Paz-Juárez, Olivia Briceño, Edgar Sevilla-Reyes, Fidencio Mejía-Nepomuceno, Mario Mújica-Sánchez, Eduardo Becerril-Vargas, José Arturo Martínez-Orozco, Alejandra Hernández-Terán, Jorge Salas-Hernández, Santiago Ávila-Ríos, Joel Armando Vázquez-Pérez	https://www.gisaid.org/	2021-01-18				680	ORF1a	L624F	0.005	3	0.085	Neutral
2020-05-13	hCoV-19/India/MH-ACTREC-049/2020	EPI_ISL_699705	Asia	India	Maharashtra	Raigad	29899	Human	52	Male	B.1.210	G	Hematopathology Laboratory, ACTREC, TMC	Hematopathology Laboratory, ACTREC, TMC	Hematopathology Laboratory, ACTREC	https://www.gisaid.org/	2020-12-14				681	ORF1a	L1507F	0.996	3	-1.143	Neutral
2020-05-13	hCoV-19/Brazil/PE-FIOCRUZ-IAM1434/2020	EPI_ISL_572392	South America	Brazil	Pernambuco	Caruaru	29829	Human	71	Male	None	G	Laboratório Central de Saúde Pública do Estado de Pernambuco (LACEN-PE)	WallauLab, Aggeu Magalhaes Institute	Marcelo Henrique Santos Paiva, Duschinka Ribeiro Duarte Guedes, Cássia Docena, Matheus Filgueira Bezerra, Filipe Zimmer Dezordi, Laís Ceschini Machado, Larissa Krokovsky, Elisama Helvecio, Alexandre Freitas da Silva, Luydson Richardson Silva Vasconcelos, Antonio Mauro Rezende, Severino Jefferson Ribeiro da Silva, Kamila Gaudêncio da Silva Sales, Bruna Santos Lima Figueiredo de Sá, Derciliano Lope…	https://www.gisaid.org/	2020-10-05				682	ORF1a	S2285F	0.465	3	-4.231	Deleterious
2020-05-13	hCoV-19/Brazil/PE-FIOCRUZ-IAM1447/2020	EPI_ISL_572394	South America	Brazil	Pernambuco	Goiana	29816	Human	76	Male	B.1.1	GR	Laboratório Central de Saúde Pública do Estado de Pernambuco (LACEN-PE)	WallauLab, Aggeu Magalhaes Institute	Marcelo Henrique Santos Paiva, Duschinka Ribeiro Duarte Guedes, Cássia Docena, Matheus Filgueira Bezerra, Filipe Zimmer Dezordi, Laís Ceschini Machado, Larissa Krokovsky, Elisama Helvecio, Alexandre Freitas da Silva, Luydson Richardson Silva Vasconcelos, Antonio Mauro Rezende, Severino Jefferson Ribeiro da Silva, Kamila Gaudêncio da Silva Sales, Bruna Santos Lima Figueiredo de Sá, Derciliano Lope…	https://www.gisaid.org/	2020-10-05				683	ORF1a	P1018S	0.541	3	-0.038	Neutral
2020-05-13	hCoV-19/USA/NY-MSK-20E/2020	EPI_ISL_583480	North America	USA	New York		29726	Human	61	Male	B.1.332	GH	Memorial Sloan Kettering Cancer Center	van Bakel Laboratory, Genetics and Genomics Sciences, Icahn School of Medicine at Mount Sinai	Teresa Aydillo, Ana S. Gonzalez-Reiche, Sadaf Aslam, Adriana van de Guchte, Zenab Khan, Ajay Obla, Jayeeta Dutta, Harm van Bakel, Judith Aberg, Adolfo García-Sastre, Gunjan Shah, Tobias Hohl, Genovefa Papanicolaou, Miguel-Angel Perales, Kent Sepkowitz, Ngolela Esther Babady, and Mini Kamboj	https://www.gisaid.org/	2020-10-16				684	ORF1a	A2557V	1	3	-2.732	Deleterious
2020-05-14	hCoV-19/Mexico/CMX-INER-0098/2020	EPI_ISL_837696	North America	Mexico	Mexico City		29843	Human	71	Male	B.1.609	G	Instituto Nacional de Enfermedades Respiratorias (INER)	Instituto Nacional de Enfermedades Respiratorias (INER)	Celia Boukadida, Margarita Matías-Florentino, Alma Rincón-Rubio, Hector Esteban Paz-Juárez, Olivia Briceño, Edgar Sevilla-Reyes, Fidencio Mejía-Nepomuceno, Mario Mújica-Sánchez, Eduardo Becerril-Vargas, José Arturo Martínez-Orozco, Alejandra Hernández-Terán, Jorge Salas-Hernández, Santiago Ávila-Ríos, Joel Armando Vázquez-Pérez	https://www.gisaid.org/	2021-01-18				685	ORF1a	L3338F	0.85	3	-3.193	Deleterious
2020-05-15	hCoV-19/Bolivia/26948/2020	EPI_ISL_837568	South America	Bolivia	Santa Cruz		29770	Human	unknown	unknown	B.1.600	G	Centro Nacional de Enfermedades Tropicales (CENETROP)	Laboratory of Respiratory Viruses and Measles, Oswaldo Cruz Institute, FIOCRUZ	Paola Resende, Roxana Loayza, Cinthia Avila, Luciana Appolinario, Fernando Motta, Anna Carolina Paixao, Ana Carolina Mendonca, Marilda Siqueira on behalf of the Fiocruz COVID-19 Genomic Surveillance Network	https://www.gisaid.org/	2021-01-18				686	ORF1a	I222V	0	3	-0.102	Neutral
2020-05-16	hCoV-19/Bolivia/26943/2020	EPI_ISL_837564	South America	Bolivia	Santa Cruz		29767	Human	unknown	unknown	B.1.600	G	Centro Nacional de Enfermedades Tropicales (CENETROP)	Laboratory of Respiratory Viruses and Measles, Oswaldo Cruz Institute, FIOCRUZ	Paola Resende, Roxana Loayza, Cinthia Avila, Luciana Appolinario, Fernando Motta, Anna Carolina Paixao, Ana Carolina Mendonca, Marilda Siqueira on behalf of the Fiocruz COVID-19 Genomic Surveillance Network	https://www.gisaid.org/	2021-01-18				687	ORF1a	K3573E	0.531	3	-1.195	Neutral
2020-05-16	hCoV-19/Bolivia/26949/2020	EPI_ISL_837569	South America	Bolivia	Santa Cruz		29739	Human	unknown	unknown	B.1.600	G	Centro Nacional de Enfermedades Tropicales (CENETROP)	Laboratory of Respiratory Viruses and Measles, Oswaldo Cruz Institute, FIOCRUZ	Paola Resende, Roxana Loayza, Cinthia Avila, Luciana Appolinario, Fernando Motta, Anna Carolina Paixao, Ana Carolina Mendonca, Marilda Siqueira on behalf of the Fiocruz COVID-19 Genomic Surveillance Network	https://www.gisaid.org/	2021-01-18				688	ORF1a	L3674M	0.005	3	0.185	Neutral
2020-05-18	hCoV-19/Turkey/IST-GLAB-247/2020	EPI_ISL_735313	Europe	Turkey	Istanbul		29811	Human	31	Male	B.1.1	GR	Genomic Laboratory (GLAB) (Conjoint lab of Health Directorate of Istanbul and Istanbul Technical University)	Genomic Laboratory (GLAB), Istanbul Technical University	Ilker Karacan, Tugba Kizilboga Akgun, Nihat Bugra Agaoglu, Payam Zolfagharian, Mehtap Aydin, Gizem Alkurt, Jale Yildiz, Betsi Kose, Nisan Denizce Can, Ayse Serra Ozel, Nilsun Altunal, Arzu Irvem, Yasemin Kendir Demirkol, Ozlem Akgun Dogan, Levent Doganay, Gizem Dinler Doganay	https://www.gisaid.org/	2020-12-25				689	ORF1a	I453T	0.999	3	0.429	Neutral
2020-05-18	hCoV-19/Mexico/CMX-INER-0102/2020	EPI_ISL_837700	North America	Mexico	Mexico City		29886	Human	57	Male	B.1.1.222	GR	Instituto Nacional de Enfermedades Respiratorias (INER)	Instituto Nacional de Enfermedades Respiratorias (INER)	Celia Boukadida, Margarita Matías-Florentino, Alma Rincón-Rubio, Hector Esteban Paz-Juárez, Olivia Briceño, Edgar Sevilla-Reyes, Fidencio Mejía-Nepomuceno, Mario Mújica-Sánchez, Eduardo Becerril-Vargas, José Arturo Martínez-Orozco, Alejandra Hernández-Terán, Jorge Salas-Hernández, Santiago Ávila-Ríos, Joel Armando Vázquez-Pérez	https://www.gisaid.org/	2021-01-18				690	ORF1a	M2796I	0.996	3	0.07	Neutral
2020-05-19	hCoV-19/Turkey/IST-GLAB-265/2020	EPI_ISL_735324	Europe	Turkey	Istanbul		29719	Human	52	Male	B.1.1.189	GR	Genomic Laboratory (GLAB) (Conjoint lab of Health Directorate of Istanbul and Istanbul Technical University)	Genomic Laboratory (GLAB), Istanbul Technical University	Ilker Karacan, Tugba Kizilboga Akgun, Nihat Bugra Agaoglu, Payam Zolfagharian, Mehtap Aydin, Gizem Alkurt, Jale Yildiz, Betsi Kose, Nisan Denizce Can, Ayse Serra Ozel, Nilsun Altunal, Arzu Irvem, Yasemin Kendir Demirkol, Ozlem Akgun Dogan, Levent Doganay, Gizem Dinler Doganay	https://www.gisaid.org/	2020-12-25				691	ORF1a	D928Y	0.458	3	-1.973	Neutral
2020-05-19	hCoV-19/Mexico/CMX-INER-0105/2020	EPI_ISL_837703	North America	Mexico	Mexico City		29811	Human	46	Male	B.1.189	G	Instituto Nacional de Enfermedades Respiratorias (INER)	Instituto Nacional de Enfermedades Respiratorias (INER)	Celia Boukadida, Margarita Matías-Florentino, Alma Rincón-Rubio, Hector Esteban Paz-Juárez, Olivia Briceño, Edgar Sevilla-Reyes, Fidencio Mejía-Nepomuceno, Mario Mújica-Sánchez, Eduardo Becerril-Vargas, José Arturo Martínez-Orozco, Alejandra Hernández-Terán, Jorge Salas-Hernández, Santiago Ávila-Ríos, Joel Armando Vázquez-Pérez	https://www.gisaid.org/	2021-01-18				692	ORF1a	F2387V	0.852	3	0.797	Neutral
2020-05-20	hCoV-19/Mexico/CMX-INER-0107/2020	EPI_ISL_837705	North America	Mexico	Mexico City		29879	Human	74	Male	B.1.609	G	Instituto Nacional de Enfermedades Respiratorias (INER)	Instituto Nacional de Enfermedades Respiratorias (INER)	Celia Boukadida, Margarita Matías-Florentino, Alma Rincón-Rubio, Hector Esteban Paz-Juárez, Olivia Briceño, Edgar Sevilla-Reyes, Fidencio Mejía-Nepomuceno, Mario Mújica-Sánchez, Eduardo Becerril-Vargas, José Arturo Martínez-Orozco, Alejandra Hernández-Terán, Jorge Salas-Hernández, Santiago Ávila-Ríos, Joel Armando Vázquez-Pérez	https://www.gisaid.org/	2021-01-18				693	ORF1a	T350I	0.995	3	0.794	Neutral
2020-05-20	hCoV-19/Brazil/SP-253/2020	EPI_ISL_693199	South America	Brazil	São Paulo	São Paulo	29839	Human	78	Male	B.1.1.28	GR	Hospital do Servidor Publico Estadual Francisco Morato de Oliveira	Instituto Adolfo Lutz, Interdiciplinary Procedures Center, Strategic Laboratory	Claudio Tavares Sacchi, Claudia Regina Gonçalves, Erica Valessa Ramos Gomes, Karoline Rodrigues Campos	https://www.gisaid.org/	2020-12-10				694	ORF1a	E1223A	0.865	3	0.344	Neutral
2020-05-21	hCoV-19/Oman/205050586/2020	EPI_ISL_1795045	Asia	Oman	Muscat		29788	Human	5	Male	B.1.1.27	GR	Oman-NIC	Department of Microbiology and Immunology-SQUH	Fahad Zadjali, Samira Al-Maruqi, Amina Al Jardani, Khulood Al-Mammary, Hanan Al-kindi, Fatma BaAlawi, Hamida AL Barwani, Zeyana AL-Dahmani, Intisar Al-Shukri, Aisha Al-Busaidi, Aisha Al-Amri, Ahlam Al-Amri, Mohammed Al-Tobi, Samiha Al Kharusi, Abdulla Balkhair	https://www.gisaid.org/	2021-04-29				695	ORF1a	K2589R	0.005	3	-0.623	Neutral
2020-05-21	hCoV-19/India/MH-ACTREC-081/2020	EPI_ISL_699737	Asia	India	Maharashtra	Mumbai	29871	Human	68	Male	B.1.1.306	GR	Hematopathology Laboratory, ACTREC, TMC	Hematopathology Laboratory, ACTREC, TMC	Hematopathology Laboratory, ACTREC	https://www.gisaid.org/	2020-12-14				696	ORF1a	A4148V	0.996	3	-1.393	Neutral
2020-05-22	hCoV-19/Turkey/IST-GLAB-287/2020	EPI_ISL_735333	Europe	Turkey	Istanbul		29811	Human	85	Female	B.1.1	GR	Genomic Laboratory (GLAB) (Conjoint lab of Health Directorate of Istanbul and Istanbul Technical University)	Genomic Laboratory (GLAB), Istanbul Technical University	Ilker Karacan, Tugba Kizilboga Akgun, Nihat Bugra Agaoglu, Payam Zolfagharian, Mehtap Aydin, Gizem Alkurt, Jale Yildiz, Betsi Kose, Nisan Denizce Can, Ayse Serra Ozel, Nilsun Altunal, Arzu Irvem, Yasemin Kendir Demirkol, Ozlem Akgun Dogan, Levent Doganay, Gizem Dinler Doganay	https://www.gisaid.org/	2020-12-25				697	ORF1a	P1659S	0.031	3	-0.438	Neutral
2020-05-23	hCoV-19/Mexico/BCS-InDRE-25/2020	EPI_ISL_493340	North America	Mexico	Baja California Sur		29813	Human	47	Male	B.1.1.334	G	Instituto de Diagnostico y Referencia Epidemiologicos (INDRE)	Instituto de Diagnostico y Referencia Epidemiologicos (INDRE)	Gisela Barrera-Badillo , Abril Rodriguez-Maldonado, Claudia Wong-Arambula , Natividad Cruz-Ortiz, Tatiana Nunez-Garcia, Dayanira Arellano-Suarez, Adnan Araiza-Rodriguez, Edgar Mendieta-Condado, Lucia Hernandez-Rivas, Irma Lopez-Martinez, Ernesto Ramirez-Gonzalez.	https://www.gisaid.org/	2020-07-21				698	ORF1a	R3323C	0.996	3	-2.497	Neutral
2020-05-24	hCoV-19/SaudiArabia/KAUST-JEDDAH826/2020	EPI_ISL_513002	Asia	Saudi Arabia	Jeddah		29903	Human	76	Male	B.1.260	O	Pathogen Genomics Lab King Abdullah University of Science and Technology(KAUST)	Pathogen Genomics Lab King Abdullah University of Science and Technology(KAUST)	Afrah Alsomali, Fathia Ben Rached, Raeece Naeem, Sharif Hala,Rahul P Salunke, Amanda Ooi, Luke Esau, Sara Mfarrej, Amit Kumar Subudhi, Fadwa Alofi, Asim Khogeer, Kahled Algithami, Anwar Hashem, Naif Almontashiri, Arnab Pain	https://www.gisaid.org/	2020-08-12				699	ORF1a	V28I	0.998	3	-0.095	Neutral
2020-05-24	hCoV-19/SaudiArabia/KAUST-JEDDAH833/2020	EPI_ISL_513006	Asia	Saudi Arabia	Jeddah		29903	Human	54	Male	B.1	GH	Pathogen Genomics Lab King Abdullah University of Science and Technology(KAUST)	Pathogen Genomics Lab King Abdullah University of Science and Technology(KAUST)	Afrah Alsomali, Fathia Ben Rached, Raeece Naeem, Sharif Hala,Rahul P Salunke, Amanda Ooi, Luke Esau, Sara Mfarrej, Amit Kumar Subudhi, Fadwa Alofi, Asim Khogeer, Kahled Algithami, Anwar Hashem, Naif Almontashiri, Arnab Pain	https://www.gisaid.org/	2020-08-12				700	ORF1a	N2361K	0.999	3	-1.157	Neutral
2020-05-24	hCoV-19/SaudiArabia/KAUST-JEDDAH835/2020	EPI_ISL_513008	Asia	Saudi Arabia	Jeddah		29903	Human	60	Male	B.1.1.161	O	Pathogen Genomics Lab King Abdullah University of Science and Technology(KAUST)	Pathogen Genomics Lab King Abdullah University of Science and Technology(KAUST)	Afrah Alsomali, Fathia Ben Rached, Raeece Naeem, Sharif Hala,Rahul P Salunke, Amanda Ooi, Luke Esau, Sara Mfarrej, Amit Kumar Subudhi, Fadwa Alofi, Asim Khogeer, Kahled Algithami, Anwar Hashem, Naif Almontashiri, Arnab Pain	https://www.gisaid.org/	2020-08-12				701	ORF1a	S2661F	0.427	3	0.962	Neutral
2020-05-24	hCoV-19/SaudiArabia/KAUST-JEDDAH836/2020	EPI_ISL_513009	Asia	Saudi Arabia	Jeddah		29903	Human	59	Male	B.1	GH	Pathogen Genomics Lab King Abdullah University of Science and Technology(KAUST)	Pathogen Genomics Lab King Abdullah University of Science and Technology(KAUST)	Afrah Alsomali, Fathia Ben Rached, Raeece Naeem, Sharif Hala,Rahul P Salunke, Amanda Ooi, Luke Esau, Sara Mfarrej, Amit Kumar Subudhi, Fadwa Alofi, Asim Khogeer, Kahled Algithami, Anwar Hashem, Naif Almontashiri, Arnab Pain	https://www.gisaid.org/	2020-08-12				702	ORF1a	H374Y	0.5	3	0.404	Neutral
2020-05-24	hCoV-19/SaudiArabia/KAUST-JEDDAH837/2020	EPI_ISL_513010	Asia	Saudi Arabia	Jeddah		29903	Human	43	Male	B.1.260	O	Pathogen Genomics Lab King Abdullah University of Science and Technology(KAUST)	Pathogen Genomics Lab King Abdullah University of Science and Technology(KAUST)	Afrah Alsomali, Fathia Ben Rached, Raeece Naeem, Sharif Hala,Rahul P Salunke, Amanda Ooi, Luke Esau, Sara Mfarrej, Amit Kumar Subudhi, Fadwa Alofi, Asim Khogeer, Kahled Algithami, Anwar Hashem, Naif Almontashiri, Arnab Pain	https://www.gisaid.org/	2020-08-12				703	ORF1a	P80L	0.002	3	1.074	Neutral
2020-05-24	hCoV-19/SaudiArabia/KAUST-JEDDAH838/2020	EPI_ISL_513011	Asia	Saudi Arabia	Jeddah		29892	Human	70	Female	B.1.260	O	Pathogen Genomics Lab King Abdullah University of Science and Technology(KAUST)	Pathogen Genomics Lab King Abdullah University of Science and Technology(KAUST)	Afrah Alsomali, Fathia Ben Rached, Raeece Naeem, Sharif Hala,Rahul P Salunke, Amanda Ooi, Luke Esau, Sara Mfarrej, Amit Kumar Subudhi, Fadwa Alofi, Asim Khogeer, Kahled Algithami, Anwar Hashem, Naif Almontashiri, Arnab Pain	https://www.gisaid.org/	2020-08-12				704	ORF1a	V2027A	1	3	-1.475	Neutral
2020-05-24	hCoV-19/SaudiArabia/KAUST-JEDDAH841/2020	EPI_ISL_513013	Asia	Saudi Arabia	Jeddah		29903	Human	44	Male	B.1.260	O	Pathogen Genomics Lab King Abdullah University of Science and Technology(KAUST)	Pathogen Genomics Lab King Abdullah University of Science and Technology(KAUST)	Afrah Alsomali, Fathia Ben Rached, Raeece Naeem, Sharif Hala,Rahul P Salunke, Amanda Ooi, Luke Esau, Sara Mfarrej, Amit Kumar Subudhi, Fadwa Alofi, Asim Khogeer, Kahled Algithami, Anwar Hashem, Naif Almontashiri, Arnab Pain	https://www.gisaid.org/	2020-08-12				705	ORF1a	A1397V	0.09	3	-0.215	Neutral
2020-05-24	hCoV-19/SaudiArabia/KAUST-JEDDAH842/2020	EPI_ISL_513014	Asia	Saudi Arabia	Jeddah		29903	Human	54	Male	B.1.1.161	O	Pathogen Genomics Lab King Abdullah University of Science and Technology(KAUST)	Pathogen Genomics Lab King Abdullah University of Science and Technology(KAUST)	Afrah Alsomali, Fathia Ben Rached, Raeece Naeem, Sharif Hala,Rahul P Salunke, Amanda Ooi, Luke Esau, Sara Mfarrej, Amit Kumar Subudhi, Fadwa Alofi, Asim Khogeer, Kahled Algithami, Anwar Hashem, Naif Almontashiri, Arnab Pain	https://www.gisaid.org/	2020-08-12				706	ORF1a	L3717F	0.996	3	-0.884	Neutral
2020-05-24	hCoV-19/SaudiArabia/KAUST-JEDDAH844/2020	EPI_ISL_513016	Asia	Saudi Arabia	Jeddah		29903	Human	79	Male	B.1.260	O	Pathogen Genomics Lab King Abdullah University of Science and Technology(KAUST)	Pathogen Genomics Lab King Abdullah University of Science and Technology(KAUST)	Afrah Alsomali, Fathia Ben Rached, Raeece Naeem, Sharif Hala,Rahul P Salunke, Amanda Ooi, Luke Esau, Sara Mfarrej, Amit Kumar Subudhi, Fadwa Alofi, Asim Khogeer, Kahled Algithami, Anwar Hashem, Naif Almontashiri, Arnab Pain	https://www.gisaid.org/	2020-08-12				707	ORF1a	A599V	0	3	-1.066	Neutral
2020-05-24	hCoV-19/SaudiArabia/KAUST-JEDDAH845/2020	EPI_ISL_513017	Asia	Saudi Arabia	Jeddah		29903	Human	39	Male	B.1.1.161	O	Pathogen Genomics Lab King Abdullah University of Science and Technology(KAUST)	Pathogen Genomics Lab King Abdullah University of Science and Technology(KAUST)	Afrah Alsomali, Fathia Ben Rached, Raeece Naeem, Sharif Hala,Rahul P Salunke, Amanda Ooi, Luke Esau, Sara Mfarrej, Amit Kumar Subudhi, Fadwa Alofi, Asim Khogeer, Kahled Algithami, Anwar Hashem, Naif Almontashiri, Arnab Pain	https://www.gisaid.org/	2020-08-12				708	ORF1a	E102K	0.999	3	0.547	Neutral
2020-05-24	hCoV-19/SaudiArabia/KAUST-JEDDAH846/2020	EPI_ISL_513018	Asia	Saudi Arabia	Jeddah		29903	Human	58	Male	B.1	GH	Pathogen Genomics Lab King Abdullah University of Science and Technology(KAUST)	Pathogen Genomics Lab King Abdullah University of Science and Technology(KAUST)	Afrah Alsomali, Fathia Ben Rached, Raeece Naeem, Sharif Hala,Rahul P Salunke, Amanda Ooi, Luke Esau, Sara Mfarrej, Amit Kumar Subudhi, Fadwa Alofi, Asim Khogeer, Kahled Algithami, Anwar Hashem, Naif Almontashiri, Arnab Pain	https://www.gisaid.org/	2020-08-12				709	ORF1a	D3222N	0.012	3	-0.996	Neutral
2020-05-24	hCoV-19/SaudiArabia/KAUST-JEDDAH847/2020	EPI_ISL_513019	Asia	Saudi Arabia	Jeddah		29903	Human	83	Female	B.1.1.161	O	Pathogen Genomics Lab King Abdullah University of Science and Technology(KAUST)	Pathogen Genomics Lab King Abdullah University of Science and Technology(KAUST)	Afrah Alsomali, Fathia Ben Rached, Raeece Naeem, Sharif Hala,Rahul P Salunke, Amanda Ooi, Luke Esau, Sara Mfarrej, Amit Kumar Subudhi, Fadwa Alofi, Asim Khogeer, Kahled Algithami, Anwar Hashem, Naif Almontashiri, Arnab Pain	https://www.gisaid.org/	2020-08-12				710	ORF1a	L3691S	0	3	-1.681	Neutral
2020-05-24	hCoV-19/SaudiArabia/KAUST-JEDDAH866/2020	EPI_ISL_513020	Asia	Saudi Arabia	Jeddah		29903	Human	60	Male	B	O	Pathogen Genomics Lab King Abdullah University of Science and Technology(KAUST)	Pathogen Genomics Lab King Abdullah University of Science and Technology(KAUST)	Afrah Alsomali, Fathia Ben Rached, Raeece Naeem, Sharif Hala,Rahul P Salunke, Amanda Ooi, Luke Esau, Sara Mfarrej, Amit Kumar Subudhi, Fadwa Alofi, Asim Khogeer, Kahled Algithami, Anwar Hashem, Naif Almontashiri, Arnab Pain	https://www.gisaid.org/	2020-08-12				711	ORF1a	H1113Y	0.002	3	0.457	Neutral
2020-05-24	hCoV-19/SaudiArabia/KAUST-JEDDAH867/2020	EPI_ISL_513021	Asia	Saudi Arabia	Jeddah		29903	Human	47	Female	B.1.1.161	O	Pathogen Genomics Lab King Abdullah University of Science and Technology(KAUST)	Pathogen Genomics Lab King Abdullah University of Science and Technology(KAUST)	Afrah Alsomali, Fathia Ben Rached, Raeece Naeem, Sharif Hala,Rahul P Salunke, Amanda Ooi, Luke Esau, Sara Mfarrej, Amit Kumar Subudhi, Fadwa Alofi, Asim Khogeer, Kahled Algithami, Anwar Hashem, Naif Almontashiri, Arnab Pain	https://www.gisaid.org/	2020-08-12				712	ORF1a	I1232V	0.04	3	0.08	Neutral
2020-05-24	hCoV-19/SaudiArabia/KAUST-JEDDAH868/2020	EPI_ISL_513022	Asia	Saudi Arabia	Jeddah		29903	Human	48	Male	B.1.1	GR	Pathogen Genomics Lab King Abdullah University of Science and Technology(KAUST)	Pathogen Genomics Lab King Abdullah University of Science and Technology(KAUST)	Afrah Alsomali, Fathia Ben Rached, Raeece Naeem, Sharif Hala,Rahul P Salunke, Amanda Ooi, Luke Esau, Sara Mfarrej, Amit Kumar Subudhi, Fadwa Alofi, Asim Khogeer, Kahled Algithami, Anwar Hashem, Naif Almontashiri, Arnab Pain	https://www.gisaid.org/	2020-08-12				713	ORF1a	S2255F	0.887	3	-0.484	Neutral
2020-05-24	hCoV-19/SaudiArabia/KAUST-JEDDAH869/2020	EPI_ISL_513023	Asia	Saudi Arabia	Jeddah		29903	Human	48	Male	B.1.1	GR	Pathogen Genomics Lab King Abdullah University of Science and Technology(KAUST)	Pathogen Genomics Lab King Abdullah University of Science and Technology(KAUST)	Afrah Alsomali, Fathia Ben Rached, Raeece Naeem, Sharif Hala,Rahul P Salunke, Amanda Ooi, Luke Esau, Sara Mfarrej, Amit Kumar Subudhi, Fadwa Alofi, Asim Khogeer, Kahled Algithami, Anwar Hashem, Naif Almontashiri, Arnab Pain	https://www.gisaid.org/	2020-08-12				714	ORF1a	T609I	0.999	3	0.574	Neutral
2020-05-24	hCoV-19/SaudiArabia/KAUST-JEDDAH870/2020	EPI_ISL_513024	Asia	Saudi Arabia	Jeddah		29903	Human	73	Male	B.1	GH	Pathogen Genomics Lab King Abdullah University of Science and Technology(KAUST)	Pathogen Genomics Lab King Abdullah University of Science and Technology(KAUST)	Afrah Alsomali, Fathia Ben Rached, Raeece Naeem, Sharif Hala,Rahul P Salunke, Amanda Ooi, Luke Esau, Sara Mfarrej, Amit Kumar Subudhi, Fadwa Alofi, Asim Khogeer, Kahled Algithami, Anwar Hashem, Naif Almontashiri, Arnab Pain	https://www.gisaid.org/	2020-08-12				715	ORF1a	A735V	0.995	3	0.116	Neutral
2020-05-24	hCoV-19/SaudiArabia/KAUST-JEDDAH871/2020	EPI_ISL_513025	Asia	Saudi Arabia	Jeddah		29903	Human	57	Male	B.1.1	GR	Pathogen Genomics Lab King Abdullah University of Science and Technology(KAUST)	Pathogen Genomics Lab King Abdullah University of Science and Technology(KAUST)	Afrah Alsomali, Fathia Ben Rached, Raeece Naeem, Sharif Hala,Rahul P Salunke, Amanda Ooi, Luke Esau, Sara Mfarrej, Amit Kumar Subudhi, Fadwa Alofi, Asim Khogeer, Kahled Algithami, Anwar Hashem, Naif Almontashiri, Arnab Pain	https://www.gisaid.org/	2020-08-12				716	ORF1a	S391F	0.007	3	0.115	Neutral
2020-05-24	hCoV-19/SaudiArabia/KAUST-JEDDAH873/2020	EPI_ISL_513027	Asia	Saudi Arabia	Jeddah		29903	Human	51	Male	B.1.1.161	O	Pathogen Genomics Lab King Abdullah University of Science and Technology(KAUST)	Pathogen Genomics Lab King Abdullah University of Science and Technology(KAUST)	Rahul P Salunke, Sharif Hala, Raeece Naeem, Sara Mfarrej, Amit Kumar Subudhi, Amanda Ooi, Luke Esau, Fadwa Alofi, Fathia Ben Rached, Afrah Alsomali, Asim Khogeer, Ahmad Bakur Mahmoud, Anwar Hashem, Naif Almontashiri, Arnab Pain	https://www.gisaid.org/	2020-08-12				717	ORF1a	D996Y	0.991	3	-0.466	Neutral
2020-05-24	hCoV-19/SaudiArabia/KAUST-JEDDAH875/2020	EPI_ISL_513028	Asia	Saudi Arabia	Jeddah		29903	Human	55	Male	B.1.36	O	Pathogen Genomics Lab King Abdullah University of Science and Technology(KAUST)	Pathogen Genomics Lab King Abdullah University of Science and Technology(KAUST)	Rahul P Salunke, Sharif Hala, Raeece Naeem, Sara Mfarrej, Amit Kumar Subudhi, Amanda Ooi, Luke Esau, Fadwa Alofi, Fathia Ben Rached, Afrah Alsomali, Asim Khogeer, Ahmad Bakur Mahmoud, Anwar Hashem, Naif Almontashiri, Arnab Pain	https://www.gisaid.org/	2020-08-12				718	ORF1a	T2952I	0.731	3	-0.564	Neutral
2020-05-24	hCoV-19/SaudiArabia/KAUST-JEDDAH877/2020	EPI_ISL_513029	Asia	Saudi Arabia	Jeddah		29903	Human	30	Male	B.1.1	GR	Pathogen Genomics Lab King Abdullah University of Science and Technology(KAUST)	Pathogen Genomics Lab King Abdullah University of Science and Technology(KAUST)	Rahul P Salunke, Sharif Hala, Raeece Naeem, Sara Mfarrej, Amit Kumar Subudhi, Amanda Ooi, Luke Esau, Fadwa Alofi, Fathia Ben Rached, Afrah Alsomali, Asim Khogeer, Ahmad Bakur Mahmoud, Anwar Hashem, Naif Almontashiri, Arnab Pain	https://www.gisaid.org/	2020-08-12				719	ORF1a	K3363R	0.665	3	-1.665	Neutral
2020-05-24	hCoV-19/SaudiArabia/KAUST-JEDDAH878/2020	EPI_ISL_513030	Asia	Saudi Arabia	Jeddah		29904	Human	80	Female	B.1.1	GR	Pathogen Genomics Lab King Abdullah University of Science and Technology(KAUST)	Pathogen Genomics Lab King Abdullah University of Science and Technology(KAUST)	Rahul P Salunke, Sharif Hala, Raeece Naeem, Sara Mfarrej, Amit Kumar Subudhi, Amanda Ooi, Luke Esau, Fadwa Alofi, Fathia Ben Rached, Afrah Alsomali, Asim Khogeer, Ahmad Bakur Mahmoud, Anwar Hashem, Naif Almontashiri, Arnab Pain	https://www.gisaid.org/	2020-08-12				720	ORF1a	M3733V	0.998	3	-0.894	Neutral
2020-05-24	hCoV-19/SaudiArabia/KAUST-JEDDAH879/2020	EPI_ISL_513031	Asia	Saudi Arabia	Jeddah		29903	Human	54	Male	B.1	GH	Pathogen Genomics Lab King Abdullah University of Science and Technology(KAUST)	Pathogen Genomics Lab King Abdullah University of Science and Technology(KAUST)	Rahul P Salunke, Sharif Hala, Raeece Naeem, Sara Mfarrej, Amit Kumar Subudhi, Amanda Ooi, Luke Esau, Fadwa Alofi, Fathia Ben Rached, Afrah Alsomali, Asim Khogeer, Ahmad Bakur Mahmoud, Anwar Hashem, Naif Almontashiri, Arnab Pain	https://www.gisaid.org/	2020-08-12				721	ORF1a	A903T	0.995	3	0.435	Neutral
2020-05-24	hCoV-19/SaudiArabia/KAUST-JEDDAH882/2020	EPI_ISL_513032	Asia	Saudi Arabia	Jeddah		29903	Human	59	Male	B.1	GH	Pathogen Genomics Lab King Abdullah University of Science and Technology(KAUST)	Pathogen Genomics Lab King Abdullah University of Science and Technology(KAUST)	Rahul P Salunke, Sharif Hala, Raeece Naeem, Sara Mfarrej, Amit Kumar Subudhi, Amanda Ooi, Luke Esau, Fadwa Alofi, Fathia Ben Rached, Afrah Alsomali, Asim Khogeer, Ahmad Bakur Mahmoud, Anwar Hashem, Naif Almontashiri, Arnab Pain	https://www.gisaid.org/	2020-08-12				722	ORF1a	P1692S	0.999	3	2.148	Neutral
2020-05-24	hCoV-19/SaudiArabia/KAUST-JEDDAH883/2020	EPI_ISL_513033	Asia	Saudi Arabia	Jeddah		29903	Human	77	Male	B.1.36	O	Pathogen Genomics Lab King Abdullah University of Science and Technology(KAUST)	Pathogen Genomics Lab King Abdullah University of Science and Technology(KAUST)	Rahul P Salunke, Sharif Hala, Raeece Naeem, Sara Mfarrej, Amit Kumar Subudhi, Amanda Ooi, Luke Esau, Fadwa Alofi, Fathia Ben Rached, Afrah Alsomali, Asim Khogeer, Ahmad Bakur Mahmoud, Anwar Hashem, Naif Almontashiri, Arnab Pain	https://www.gisaid.org/	2020-08-12				723	ORF1a	T4083M	0.004	3	0.516	Neutral
2020-05-24	hCoV-19/SaudiArabia/KAUST-JEDDAH884/2020	EPI_ISL_513034	Asia	Saudi Arabia	Jeddah		29903	Human	61	Male	B.1.36	O	Pathogen Genomics Lab King Abdullah University of Science and Technology(KAUST)	Pathogen Genomics Lab King Abdullah University of Science and Technology(KAUST)	Rahul P Salunke, Sharif Hala, Raeece Naeem, Sara Mfarrej, Amit Kumar Subudhi, Amanda Ooi, Luke Esau, Fadwa Alofi, Fathia Ben Rached, Afrah Alsomali, Asim Khogeer, Ahmad Bakur Mahmoud, Anwar Hashem, Naif Almontashiri, Arnab Pain	https://www.gisaid.org/	2020-08-12				724	ORF1a	V757F	0.262	3	-1.782	Neutral
2020-05-24	hCoV-19/SaudiArabia/KAUST-JEDDAH886/2020	EPI_ISL_513035	Asia	Saudi Arabia	Jeddah		29903	Human	68	Male	B.1.1	GR	Pathogen Genomics Lab King Abdullah University of Science and Technology(KAUST)	Pathogen Genomics Lab King Abdullah University of Science and Technology(KAUST)	Rahul P Salunke, Sharif Hala, Raeece Naeem, Sara Mfarrej, Amit Kumar Subudhi, Amanda Ooi, Luke Esau, Fadwa Alofi, Fathia Ben Rached, Afrah Alsomali, Asim Khogeer, Ahmad Bakur Mahmoud, Anwar Hashem, Naif Almontashiri, Arnab Pain	https://www.gisaid.org/	2020-08-12				725	ORF1a	V1085F	0.999	3	-0.954	Neutral
2020-05-24	hCoV-19/SaudiArabia/KAUST-JEDDAH887/2020	EPI_ISL_513036	Asia	Saudi Arabia	Jeddah		29903	Human	31	Male	B.1.1.161	O	Pathogen Genomics Lab King Abdullah University of Science and Technology(KAUST)	Pathogen Genomics Lab King Abdullah University of Science and Technology(KAUST)	Rahul P Salunke, Sharif Hala, Raeece Naeem, Sara Mfarrej, Amit Kumar Subudhi, Amanda Ooi, Luke Esau, Fadwa Alofi, Fathia Ben Rached, Afrah Alsomali, Asim Khogeer, Ahmad Bakur Mahmoud, Anwar Hashem, Naif Almontashiri, Arnab Pain	https://www.gisaid.org/	2020-08-12				726	ORF1a	V2522F	0.995	3	-0.485	Neutral
2020-05-24	hCoV-19/SaudiArabia/KAUST-JEDDAH888/2020	EPI_ISL_513037	Asia	Saudi Arabia	Jeddah		29903	Human	62	Male	B.1.533	O	Pathogen Genomics Lab King Abdullah University of Science and Technology(KAUST)	Pathogen Genomics Lab King Abdullah University of Science and Technology(KAUST)	Rahul P Salunke, Sharif Hala, Raeece Naeem, Sara Mfarrej, Amit Kumar Subudhi, Amanda Ooi, Luke Esau, Fadwa Alofi, Fathia Ben Rached, Afrah Alsomali, Asim Khogeer, Ahmad Bakur Mahmoud, Anwar Hashem, Naif Almontashiri, Arnab Pain	https://www.gisaid.org/	2020-08-12				727	ORF1a	L2620F	1	3	-0.953	Neutral
2020-05-24	hCoV-19/SaudiArabia/KAUST-JEDDAH889/2020	EPI_ISL_513038	Asia	Saudi Arabia	Jeddah		29903	Human	55	Male	B.1	GH	Pathogen Genomics Lab King Abdullah University of Science and Technology(KAUST)	Pathogen Genomics Lab King Abdullah University of Science and Technology(KAUST)	Rahul P Salunke, Sharif Hala, Raeece Naeem, Sara Mfarrej, Amit Kumar Subudhi, Amanda Ooi, Luke Esau, Fadwa Alofi, Fathia Ben Rached, Afrah Alsomali, Asim Khogeer, Ahmad Bakur Mahmoud, Anwar Hashem, Naif Almontashiri, Arnab Pain	https://www.gisaid.org/	2020-08-12				728	ORF1a	I2010T	0.996	3	-0.431	Neutral
2020-05-24	hCoV-19/SaudiArabia/KAUST-JEDDAH890/2020	EPI_ISL_513039	Asia	Saudi Arabia	Jeddah		29903	Human	53	Male	B.1.533	O	Pathogen Genomics Lab King Abdullah University of Science and Technology(KAUST)	Pathogen Genomics Lab King Abdullah University of Science and Technology(KAUST)	Rahul P Salunke, Sharif Hala, Raeece Naeem, Sara Mfarrej, Amit Kumar Subudhi, Amanda Ooi, Luke Esau, Fadwa Alofi, Fathia Ben Rached, Afrah Alsomali, Asim Khogeer, Ahmad Bakur Mahmoud, Anwar Hashem, Naif Almontashiri, Arnab Pain	https://www.gisaid.org/	2020-08-12				729	ORF1a	H3580Y		3	0.715	Neutral
2020-05-24	hCoV-19/SaudiArabia/KAUST-JEDDAH891/2020	EPI_ISL_513040	Asia	Saudi Arabia	Jeddah		29903	Human	52	Male	B.1.260	O	Pathogen Genomics Lab King Abdullah University of Science and Technology(KAUST)	Pathogen Genomics Lab King Abdullah University of Science and Technology(KAUST)	Rahul P Salunke, Sharif Hala, Raeece Naeem, Sara Mfarrej, Amit Kumar Subudhi, Amanda Ooi, Luke Esau, Fadwa Alofi, Fathia Ben Rached, Afrah Alsomali, Asim Khogeer, Ahmad Bakur Mahmoud, Anwar Hashem, Naif Almontashiri, Arnab Pain	https://www.gisaid.org/	2020-08-12				730	ORF1a	L2122F	0.915	3	0.628	Neutral
2020-05-24	hCoV-19/SaudiArabia/KAUST-JEDDAH876/2020	EPI_ISL_636962	Asia	Saudi Arabia	Jeddah		29903	Human	44	Female	B.1	O	Pathogen Genomics Lab King Abdullah University of Science and Technology(KAUST)	Pathogen Genomics Lab King Abdullah University of Science and Technology(KAUST)	Rahul P Salunke, Sharif Hala, Raeece Naeem, Sara Mfarrej, Amit Kumar Subudhi, Amanda Ooi, Luke Esau, Fadwa Alofi, Fathia Ben Rached, Afrah Alsomali, Asim Khogeer, Ahmad Bakur Mahmoud, Anwar Hashem, Naif Almontashiri, Arnab Pain	https://www.gisaid.org/	2020-11-14				731	ORF1a	P1220L	0.915	3	-0.318	Neutral
2020-05-24	hCoV-19/SaudiArabia/KAUST-JEDDAH880/2020	EPI_ISL_636963	Asia	Saudi Arabia	Jeddah		29903	Human	61	Male	B.1	G	Pathogen Genomics Lab King Abdullah University of Science and Technology(KAUST)	Pathogen Genomics Lab King Abdullah University of Science and Technology(KAUST)	Rahul P Salunke, Sharif Hala, Raeece Naeem, Sara Mfarrej, Amit Kumar Subudhi, Amanda Ooi, Luke Esau, Fadwa Alofi, Fathia Ben Rached, Afrah Alsomali, Asim Khogeer, Ahmad Bakur Mahmoud, Anwar Hashem, Naif Almontashiri, Arnab Pain	https://www.gisaid.org/	2020-11-14				732	ORF1a	T4304I	0.915	3	-3.895	Deleterious
2020-05-24	hCoV-19/SaudiArabia/KAUST-jeddah839/2020	EPI_ISL_636972	Asia	Saudi Arabia	Jeddah		29903	Human	38	Female	B.1.1	GR	Pathogen Genomics Lab King Abdullah University of Science and Technology (KAUST)	Pathogen Genomics Lab King Abdullah University of Science and Technology (KAUST)	Afrah Alsomali, Fathia Ben Rached, Raeece Naeem, Sharif Hala,Rahul P Salunke, Amanda Ooi, Luke Esau, Sara Mfarrej, Amit Kumar Subudhi, Fadwa Alofi, Asim Khogeer, Kahled Algithami, Anwar Hashem, Naif Almontashiri, Arnab Pain	https://www.gisaid.org/	2020-11-15				733	ORF1a	S376L	0.455	3	-0.078	Neutral
2020-05-25	hCoV-19/Colombia/MET-126/2020	EPI_ISL_2148602	South America	Colombia	Meta	Villavicencio	29782	Human	82	Female	B.1.420	G	Clínica Meta	Instituto de Virología-Universidad El Bosque	L. Johana Madroñero, Eliana P. Calvo, Maria Fernanda Montañez-Suarez, Adriana Franco, Andres F. Cardona-Rios, Maria Stella López, Jhann Andrés Arturo, Lilia Bernal-Cepeda, Sonia P. Bohórquez, María Angélica Calderón-Peláez, Sigrid J. Camacho-Ortega, Carolina Coronel-Ruiz, Felix G. Delgado, Lady Lopez, ‪Myriam Lucia Velandia-Romero, Laura Silvana Pérez, Karl A Ciuoderis, Jorge E. Osorio, Juan P. H…	https://www.gisaid.org/	2021-05-18				734	ORF1a	K798N	0.915	3	-0.458	Neutral
2020-05-25	hCoV-19/India/MP-DRDE-4624/2020	EPI_ISL_476896	Asia	India	Madhya Pradesh		29760	Human	70	Male	B.1.538	G	Defence Research & Development Establishment (DRDE)	Defence Research & Development Establishment (DRDE)	Shashi Sharma, Paban Kumar Dash, Sushil Kumar Sharma, Ambuj Shrivastava, Jyoti S. Kumar	https://www.gisaid.org/	2020-06-26				735	ORF1a	T1542I	0.915	3	0.657	Neutral
2020-05-25	hCoV-19/India/MH-ACTREC-122/2020	EPI_ISL_699778	Asia	India	Maharashtra	Thane	29876	Human	57	Male	B.1.1	GR	Hematopathology Laboratory, ACTREC, TMC	Hematopathology Laboratory, ACTREC, TMC	Hematopathology Laboratory, ACTREC	https://www.gisaid.org/	2020-12-14				736	ORF1a	G603C	0.659	3	-0.247	Neutral
2020-05-25	hCoV-19/India/MH-ACTREC-123/2020	EPI_ISL_699779	Asia	India	Maharashtra	Thane	29872	Human	56	Male	B.1.1.306	GR	Hematopathology Laboratory, ACTREC, TMC	Hematopathology Laboratory, ACTREC, TMC	Hematopathology Laboratory, ACTREC	https://www.gisaid.org/	2020-12-14				737	ORF1a	A3730T	0.004	3	-0.579	Neutral
2020-05-26	hCoV-19/Mexico/BCS-InDRE_31/2020	EPI_ISL_493346	North America	Mexico	Baja California Sur		29816	Human	20	Male	B.1	G	Instituto de Diagnostico y Referencia Epidemiologicos (INDRE)	Instituto de Diagnostico y Referencia Epidemiologicos (INDRE)	Ernesto Ramirez-Gonzalez, Abril Rodriguez-Maldonado, Claudia Wong-Arambula , Natividad Cruz-Ortiz, Tatiana Nunez-Garcia, Dayanira Arellano-Suarez, Adnan Araiza-Rodriguez, Fabiola Garces-Ayala, Lucia Hernandez-Rivas, Irma Lopez-Martinez, Gisela Barrera-Badillo.	https://www.gisaid.org/	2020-07-21				738	ORF1a	T1429I	0.455	3	0.428	Neutral
2020-05-26	hCoV-19/SaudiArabia/KAUST-MADINAH898/2020	EPI_ISL_513200	Asia	Saudi Arabia	Madinah		29903	Human	60	Male	B.1.260	O	Pathogen Genomics Lab King Abdullah University of Science and Technology(KAUST)	Pathogen Genomics Lab King Abdullah University of Science and Technology(KAUST)	Rahul P Salunke, Sharif Hala, Raeece Naeem, Sara Mfarrej, Amit Kumar Subudhi, Amanda Ooi, Luke Esau, Fadwa Alofi, Fathia Ben Rached, Afrah Alsomali, Asim Khogeer, Ahmad Bakur Mahmoud, Anwar Hashem, Naif Almontashiri, Arnab Pain	https://www.gisaid.org/	2020-08-12				739	ORF1a	A1204V	0.524	2	0.187	Neutral
2020-05-26	hCoV-19/SaudiArabia/KAUST-MADINAH937/2020	EPI_ISL_513201	Asia	Saudi Arabia	Madinah		29903	Human	60	Male	B.1	GH	Pathogen Genomics Lab King Abdullah University of Science and Technology(KAUST)	Pathogen Genomics Lab King Abdullah University of Science and Technology(KAUST)	Rahul P Salunke, Sharif Hala, Raeece Naeem, Sara Mfarrej, Amit Kumar Subudhi, Amanda Ooi, Luke Esau, Fadwa Alofi, Fathia Ben Rached, Afrah Alsomali, Asim Khogeer, Ahmad Bakur Mahmoud, Anwar Hashem, Naif Almontashiri, Arnab Pain	https://www.gisaid.org/	2020-08-12				740	ORF1a	P3504L	0	2	-2.229	Neutral
2020-05-26	hCoV-19/SaudiArabia/KAUST-MADINAH938/2020	EPI_ISL_513202	Asia	Saudi Arabia	Madinah		29903	Human	54	Male	B.1.36.10	GH	Pathogen Genomics Lab King Abdullah University of Science and Technology(KAUST)	Pathogen Genomics Lab King Abdullah University of Science and Technology(KAUST)	Rahul P Salunke, Sharif Hala, Raeece Naeem, Sara Mfarrej, Amit Kumar Subudhi, Amanda Ooi, Luke Esau, Fadwa Alofi, Fathia Ben Rached, Afrah Alsomali, Asim Khogeer, Ahmad Bakur Mahmoud, Anwar Hashem, Naif Almontashiri, Arnab Pain	https://www.gisaid.org/	2020-08-12				741	ORF1a	E3310K	0.915	2	-0.582	Neutral
2020-05-26	hCoV-19/SaudiArabia/KAUST-MADINAH941/2020	EPI_ISL_513203	Asia	Saudi Arabia	Madinah		29903	Human	71	Male	B.1	GH	Pathogen Genomics Lab King Abdullah University of Science and Technology(KAUST)	Pathogen Genomics Lab King Abdullah University of Science and Technology(KAUST)	Rahul P Salunke, Sharif Hala, Raeece Naeem, Sara Mfarrej, Amit Kumar Subudhi, Amanda Ooi, Luke Esau, Fadwa Alofi, Fathia Ben Rached, Afrah Alsomali, Asim Khogeer, Ahmad Bakur Mahmoud, Anwar Hashem, Naif Almontashiri, Arnab Pain	https://www.gisaid.org/	2020-08-12				742	ORF1a	A2909V	0.915	2	0.071	Neutral
2020-05-26	hCoV-19/SaudiArabia/KAUST-MADINAH975/2020	EPI_ISL_513213	Asia	Saudi Arabia	Madinah		29921	Human	54	Male	B.1.36	GH	Pathogen Genomics Lab King Abdullah University of Science and Technology(KAUST)	Pathogen Genomics Lab King Abdullah University of Science and Technology(KAUST)	Raeece Naeem, Rahul P Salunke, Sharif Hala, Sara Mfarrej, Amit Kumar Subudhi, Fadwa Alofi, Fathia Ben Rached, Afrah Alsomali, Asim Khogeer, Ahmad Bakur Mahmoud, Anwar Hashem, Naif Almontashiri, Arnab Pain	https://www.gisaid.org/	2020-08-12				743	ORF1a	S2822P	0.915	2	-0.193	Neutral
2020-05-26	hCoV-19/Argentina/PAIS-D0028/2020	EPI_ISL_792470	South America	Argentina	Tierra del Fuego	Ushuaia	29820	Human	79	Male	B.1.499	GH	Laboratorio del Hospital Regional Ushuaia Gdor. Ernesto Campos	Hospital Regional Ushuaia - Centro Austral De Investigaciones Científicas - Universidad Nacional De Tierra Del Fuego on behalf of 'Proyecto Argentino Interinstitucional de genomica de SARS-CoV-2' (PAIS Consortium)	Ceballos, SG; Nardi, CF; Gramundi, ID; Gallego, F; De Roccis, CA; Castro, G; Cáceres, SB; Yulan, CB; Boutureira, MF.	https://www.gisaid.org/	2021-01-10				744	ORF1a	P2568S	0.455	2	-6.928	Deleterious
2020-05-26	hCoV-19/SaudiArabia/KAUST-MADINAH850/2020	EPI_ISL_513190	Asia	Saudi Arabia	Madinah		29903	Human	54	Male	B.1.260	O	Pathogen Genomics Lab King Abdullah University of Science and Technology(KAUST)	Pathogen Genomics Lab King Abdullah University of Science and Technology(KAUST)	Afrah Alsomali, Fathia Ben Rached, Raeece Naeem, Sharif Hala,Rahul P Salunke, Amanda Ooi, Luke Esau, Sara Mfarrej, Amit Kumar Subudhi, Fadwa Alofi, Asim Khogeer, Kahled Algithami, Anwar Hashem, Naif Almontashiri, Arnab Pain	https://www.gisaid.org/	2020-08-12				745	ORF1a	V2051I	0.915	2	-0.263	Neutral
2020-05-26	hCoV-19/SaudiArabia/KAUST-MADINAH851/2020	EPI_ISL_513191	Asia	Saudi Arabia	Madinah		29903	Human	65	Male	B.1.36	GH	Pathogen Genomics Lab King Abdullah University of Science and Technology(KAUST)	Pathogen Genomics Lab King Abdullah University of Science and Technology(KAUST)	Afrah Alsomali, Fathia Ben Rached, Raeece Naeem, Sharif Hala,Rahul P Salunke, Amanda Ooi, Luke Esau, Sara Mfarrej, Amit Kumar Subudhi, Fadwa Alofi, Asim Khogeer, Kahled Algithami, Anwar Hashem, Naif Almontashiri, Arnab Pain	https://www.gisaid.org/	2020-08-12				746	ORF1a	T2791I	0.915	2	-0.568	Neutral
2020-05-26	hCoV-19/SaudiArabia/KAUST-MADINAH860/2020	EPI_ISL_513196	Asia	Saudi Arabia	Madinah		29903	Human	65	Male	B.1.1	GR	Pathogen Genomics Lab King Abdullah University of Science and Technology(KAUST)	Pathogen Genomics Lab King Abdullah University of Science and Technology(KAUST)	Afrah Alsomali, Fathia Ben Rached, Raeece Naeem, Sharif Hala,Rahul P Salunke, Amanda Ooi, Luke Esau, Sara Mfarrej, Amit Kumar Subudhi, Fadwa Alofi, Asim Khogeer, Kahled Algithami, Anwar Hashem, Naif Almontashiri, Arnab Pain	https://www.gisaid.org/	2020-08-12				747	ORF1a	T3287A	0.659	2	-1.004	Neutral
2020-05-26	hCoV-19/SaudiArabia/KAUST-MADINAH862/2020	EPI_ISL_513197	Asia	Saudi Arabia	Madinah		29903	Human	71	Male	B.1	O	Pathogen Genomics Lab King Abdullah University of Science and Technology(KAUST)	Pathogen Genomics Lab King Abdullah University of Science and Technology(KAUST)	Afrah Alsomali, Fathia Ben Rached, Raeece Naeem, Sharif Hala,Rahul P Salunke, Amanda Ooi, Luke Esau, Sara Mfarrej, Amit Kumar Subudhi, Fadwa Alofi, Asim Khogeer, Kahled Algithami, Anwar Hashem, Naif Almontashiri, Arnab Pain	https://www.gisaid.org/	2020-08-12				748	ORF1a	L446F	0.004	2	-0.979	Neutral
2020-05-27	hCoV-19/SaudiArabia/KAUST-MADINAH1078/2020	EPI_ISL_513095	Asia	Saudi Arabia	Madinah		29903	Human	52	Male	B.1.36	GH	Pathogen Genomics Lab King Abdullah University of Science and Technology(KAUST)	Pathogen Genomics Lab King Abdullah University of Science and Technology(KAUST)	Fathia Ben Rached, Raeece Naeem, Sharif Hala, Fadwa Alofi, Rahul P Salunke, Sara Mfarrej, Amit Kumar Subudhi, Afrah Alsomali, Asim Khogeer, Ahmad Bakur Mahmoud, Anwar Hashem, Naif Almontashiri, Arnab Pain	https://www.gisaid.org/	2020-08-12				749	ORF1a	T1022I	0.455	2	-0.027	Neutral
2020-05-27	hCoV-19/India/GJ-GBRC156/2020	EPI_ISL_461485	Asia	India	Gujarat	Ahmedabad	29831	Human	57	Female	B.1.36.8	GH	B.J. Medical College and Civil hospital	Gujarat Biotechnology Research Centre	Pooja P Doshi, Snehal Bagatharia, Pranay Shah, Kamlesh J Upadhyay, Tejas Shah, Ankit Hinsu, Pritesh Sabara, Apurvasinh Puvar, Janvi Raval, Zarna Patel, Monika Gandhi, Pinal Trivedi, Maharshi Pandya, Nidhi Patel, Nitin Savaliya, Raghawendra Kumar, Dinesh Kumar, Zuber Saiyed, Komal Patel, Labdhi Pandya, R D Dixit, A M Kadri, Harsh Bakshi, Chaitanya Joshi, Madhvi Joshi,	https://www.gisaid.org/	2020-06-06				750	ORF1a	K2761N	0.001	2	-3.756	Deleterious
2020-05-27	hCoV-19/India/GJ-GBRC161a/2020	EPI_ISL_461493	Asia	India	Gujarat	Ahmedabad	29843	Human	45	Female	B.1.210	G	B.J. Medical College and Civil hospital	Gujarat Biotechnology Research Centre	Armi Chaudhari, Zarna Patel, Monika Gandhi, Pinal Trivedi, Maharshi Pandya, Nidhi Patel, Nitin Savaliya, Raghawendra Kumar, Dinesh Kumar, Zuber Saiyed, Komal Patel, Labdhi Pandya, Snehal Bagatharia, Pranay Shah, Kamlesh J Upadhyay, Tejas Shah, Ankit Hinsu, Pritesh Sabara, Apurvasinh Puvar, Janvi Raval, R D Dixit, A M Kadri, Harsh Bakshi, Chaitanya Joshi, Madhvi Joshi,	https://www.gisaid.org/	2020-06-06				751	ORF1a	E754D	0.96	2	0.384	Neutral
2020-05-27	hCoV-19/India/GJ-GBRC161b/2020	EPI_ISL_461494	Asia	India	Gujarat	Ahmedabad	29843	Human	45	Female	B.1	GH	B.J. Medical College and Civil hospital	Gujarat Biotechnology Research Centre	Bhavya Jindal, Monika Gandhi, Pinal Trivedi, Maharshi Pandya, Nidhi Patel, Nitin Savaliya, Raghawendra Kumar, Dinesh Kumar, Zuber Saiyed, Komal Patel, Labdhi Pandya, Snehal Bagatharia, Pranay Shah, Kamlesh J Upadhyay, Tejas Shah, Ankit Hinsu, Pritesh Sabara, Apurvasinh Puvar, Janvi Raval, Zarna Patel, R D Dixit, A M Kadri, Harsh Bakshi, Chaitanya Joshi, Madhvi Joshi,	https://www.gisaid.org/	2020-06-06				752	ORF1a	Y1064H	0.997	2	0.669	Neutral
2020-05-27	hCoV-19/Mexico/YUC-InDRE_33/2020	EPI_ISL_493348	North America	Mexico	Yucatan		29818	Human	92	Male	B.1	G	Instituto de Diagnostico y Referencia Epidemiologicos (INDRE)	Instituto de Diagnostico y Referencia Epidemiologicos (INDRE)	Ernesto Ramirez-Gonzalez, Abril Rodriguez-Maldonado, Claudia Wong-Arambula , Natividad Cruz-Ortiz, Tatiana Nunez-Garcia, Dayanira Arellano-Suarez, Adnan Araiza-Rodriguez, Fabiola Garces-Ayala, Lucia Hernandez-Rivas, Irma Lopez-Martinez, Gisela Barrera-Badillo.	https://www.gisaid.org/	2020-07-21				753	ORF1a	E246G	1	2	-1.665	Neutral
2020-05-27	hCoV-19/India/GJ-GBRC165/2020	EPI_ISL_461500	Asia	India	Gujarat	Ahmedabad	29835	Human	72	Female	B.1.36.8	GH	B.J. Medical College and Civil hospital	Gujarat Biotechnology Research Centre	Priti Pandita, Dinesh Kumar, Zuber Saiyed, Komal Patel, Labdhi Pandya, Snehal Bagatharia, Pranay Shah, Kamlesh J Upadhyay, Tejas Shah, Ankit Hinsu, Pritesh Sabara, Apurvasinh Puvar, Janvi Raval, Zarna Patel, Monika Gandhi, Pinal Trivedi, Maharshi Pandya, Nidhi Patel, Nitin Savaliya, Raghawendra Kumar, R D Dixit, A M Kadri, Harsh Bakshi, Chaitanya Joshi, Madhvi Joshi,	https://www.gisaid.org/	2020-06-06				754	ORF1a	K3275R	0.999	2	-0.865	Neutral
2020-05-27	hCoV-19/India/GJ-GBRC166a/2020	EPI_ISL_461501	Asia	India	Gujarat	Ahmedabad	29831	Human	50	Male	B.1.36.8	GH	B.J. Medical College and Civil hospital	Gujarat Biotechnology Research Centre	Pragya Sharma, Zuber Saiyed, Komal Patel, Labdhi Pandya, Snehal Bagatharia, Pranay Shah, Kamlesh J Upadhyay, Tejas Shah, Ankit Hinsu, Pritesh Sabara, Apurvasinh Puvar, Janvi Raval, Zarna Patel, Monika Gandhi, Pinal Trivedi, Maharshi Pandya, Nidhi Patel, Nitin Savaliya, Raghawendra Kumar, Dinesh Kumar, R D Dixit, A M Kadri, Harsh Bakshi, Chaitanya Joshi, Madhvi Joshi,	https://www.gisaid.org/	2020-06-06				755	ORF1a	T781I	0.997	2	-1.206	Neutral
2020-05-27	hCoV-19/India/GJ-GBRC166b/2020	EPI_ISL_461502	Asia	India	Gujarat	Ahmedabad	29831	Human	50	Male	B.1.36.8	GH	B.J. Medical College and Civil hospital	Gujarat Biotechnology Research Centre	Neha Rajpara, Komal Patel, Labdhi Pandya, Snehal Bagatharia, Pranay Shah, Kamlesh J Upadhyay, Tejas Shah, Ankit Hinsu, Pritesh Sabara, Apurvasinh Puvar, Janvi Raval, Zarna Patel, Monika Gandhi, Pinal Trivedi, Maharshi Pandya, Nidhi Patel, Nitin Savaliya, Raghawendra Kumar, Dinesh Kumar, Zuber Saiyed, R D Dixit, A M Kadri, Harsh Bakshi, Chaitanya Joshi, Madhvi Joshi,	https://www.gisaid.org/	2020-06-06				756	ORF1a	I1970S	0.963	2	0.184	Neutral
2020-05-28	hCoV-19/Oman/205036400/2020	EPI_ISL_1795044	Asia	Oman	Muscat		29862	Human	29	Female	B.1.1.27	GR	Oman-NIC	Department of Microbiology and Immunology-SQUH	Fahad Zadjali, Samira Al-Maruqi, Amina Al Jardani, Khulood Al-Mammary, Hanan Al-kindi, Fatma BaAlawi, Hamida AL Barwani, Zeyana AL-Dahmani, Intisar Al-Shukri, Aisha Al-Busaidi, Aisha Al-Amri, Ahlam Al-Amri, Mohammed Al-Tobi, Samiha Al Kharusi, Abdulla Balkhair	https://www.gisaid.org/	2021-04-29				757	ORF1a	K680N	1	2	0.114	Neutral
2020-05-28	hCoV-19/Brazil/RS-FIOCRUZ-6228/2020	EPI_ISL_729800	South America	Brazil	Rio Grande do Sul	Lajeado	29738	Human	45	Female	B.1.1.33	GR	Laboratório Central de Saúde Pública do Estado do Rio Grande do Sul (LACEN-RS)	Laboratory of Respiratory Viruses and Measles, Oswaldo Cruz Institute, FIOCRUZ	Paola Resende, Luciana Appolinario, Fernando Motta, Anna Carolina Paixão, Ana Carolina Mendonça, Tatiana Schaffer Gregianini, Marilda Tereza Mar da Rosa, Marilda Siqueira on behalf of the Fiocruz COVID-19 Genomic Surveillance Network	https://www.gisaid.org/	2020-12-22				758	ORF1a	A1204T	0.999	2	-0.268	Neutral
2020-05-31	hCoV-19/Mexico/CMX-INER-0127/2020	EPI_ISL_837724	North America	Mexico	Mexico City		29845	Human	57	Male	B.1.319	GH	Instituto Nacional de Enfermedades Respiratorias (INER)	Instituto Nacional de Enfermedades Respiratorias (INER)	Celia Boukadida, Margarita Matías-Florentino, Alma Rincón-Rubio, Hector Esteban Paz-Juárez, Olivia Briceño, Edgar Sevilla-Reyes, Fidencio Mejía-Nepomuceno, Mario Mújica-Sánchez, Eduardo Becerril-Vargas, José Arturo Martínez-Orozco, Alejandra Hernández-Terán, Jorge Salas-Hernández, Santiago Ávila-Ríos, Joel Armando Vázquez-Pérez	https://www.gisaid.org/	2021-01-18				759	ORF1a	V1187I	0.986	2	-0.249	Neutral
2020-05-31	hCoV-19/Mexico/CMX-INER-0128/2020	EPI_ISL_837725	North America	Mexico	Mexico City		29887	Human	105	Male	B.1.609	G	Instituto Nacional de Enfermedades Respiratorias (INER)	Instituto Nacional de Enfermedades Respiratorias (INER)	Celia Boukadida, Margarita Matías-Florentino, Alma Rincón-Rubio, Hector Esteban Paz-Juárez, Olivia Briceño, Edgar Sevilla-Reyes, Fidencio Mejía-Nepomuceno, Mario Mújica-Sánchez, Eduardo Becerril-Vargas, José Arturo Martínez-Orozco, Alejandra Hernández-Terán, Jorge Salas-Hernández, Santiago Ávila-Ríos, Joel Armando Vázquez-Pérez	https://www.gisaid.org/	2021-01-18				760	ORF1a	D762G	1	2	-1.377	Neutral
2020-05-31	hCoV-19/Oman/205051500/2020	EPI_ISL_1795046	Asia	Oman	Muscat		28865	Human	63	Male	B.1	GR	Oman-NIC	Department of Microbiology and Immunology-SQUH	Fahad Zadjali, Samira Al-Maruqi, Amina Al Jardani, Khulood Al-Mammary, Hanan Al-kindi, Fatma BaAlawi, Hamida AL Barwani, Zeyana AL-Dahmani, Intisar Al-Shukri, Aisha Al-Busaidi, Aisha Al-Amri, Ahlam Al-Amri, Mohammed Al-Tobi, Samiha Al Kharusi, Abdulla Balkhair	https://www.gisaid.org/	2021-04-29				761	ORF1a	A260V	0.959	2	1.466	Neutral
2020-05-31	hCoV-19/Oman/205040055/2020	EPI_ISL_492010	Asia	Oman	Muscat		29790	Human	41	Female	B.1.1.27	GR	Oman-NIC	Department of Microbiology and Immunology-SQUH	Fahad Zadjali, Samira Al-Maruqi, Amina Al Jardani, Khulood Al-Mammary, Hanan Al-kindi, Fatma BaAlawi, Hamida AL Barwani, Zeyana AL-Dahmani, Intisar Al-Shukri, Aisha Al-Busaidi, Aisha Al-Amri, Ahlam Al-Amri, Mohammed Al-Tobi, Samiha Al Kharusi, Abdulla Balkhair	https://www.gisaid.org/	2020-07-18				762	ORF1a	A656V	0.303	2	0.668	Neutral
2020-06-01	hCoV-19/Mexico/BCN-InDRE-IBT-3/2020	EPI_ISL_1301532	North America	Mexico	Baja California		29865	Human	70	Female	B.1.399	G	Instituto de Diagnostico y Referencia Epidemiologicos InDRE_RNLSP	Instituto de Biotecnología de la UNAM	Authors from IBT, IMSS, InDRE and INER (in alphabetical order): Carlos F. Arias, Santiago Ávila-Ríos, Gisela Barrera-Badillo, Eduardo Becerril-Vargas, Celia Boukadida, Natividad Cruz-Ortiz, Larissa Fernandes-Matano, Ricardo Grande, Lucia Hernandez-Rivas, Alejandra Hernández-Terán, Pavel Isa, Irma Lopez-Martinez, José Arturo Martínez-Orozco, Margarita Matías-Florentino, Fidencio Mejía-Nepomuceno, …	https://www.gisaid.org/	2021-03-20				763	ORF1a	V3261I	0.015	2	-0.1	Neutral
2020-06-01	hCoV-19/Mexico/NAY-InDRE-IBT-80/2020	EPI_ISL_1301559	North America	Mexico	Nayarit		29821	Human	71	Male	B.1	G	Instituto de Diagnostico y Referencia Epidemiologicos InDRE_RNLSP	Instituto de Biotecnología de la UNAM	Authors from IBT, IMSS, InDRE and INER (in alphabetical order): Carlos F. Arias, Santiago Ávila-Ríos, Gisela Barrera-Badillo, Eduardo Becerril-Vargas, Celia Boukadida, Natividad Cruz-Ortiz, Larissa Fernandes-Matano, Ricardo Grande, Lucia Hernandez-Rivas, Alejandra Hernández-Terán, Pavel Isa, Irma Lopez-Martinez, José Arturo Martínez-Orozco, Margarita Matías-Florentino, Fidencio Mejía-Nepomuceno, …	https://www.gisaid.org/	2021-03-20				764	ORF1a	M3539L	0.347	2	-0.288	Neutral
2020-06-01	hCoV-19/Mexico/BCN-InDRE-IBT-5/2020	EPI_ISL_1301695	North America	Mexico	Baja California		29840	Human	92	Female	B.1.320	GH	Instituto de Diagnostico y Referencia Epidemiologicos InDRE_RNLSP	Instituto de Biotecnología de la UNAM	Authors from IBT, IMSS, InDRE and INER (in alphabetical order): Carlos F. Arias, Santiago Ávila-Ríos, Gisela Barrera-Badillo, Eduardo Becerril-Vargas, Celia Boukadida, Natividad Cruz-Ortiz, Larissa Fernandes-Matano, Ricardo Grande, Lucia Hernandez-Rivas, Alejandra Hernández-Terán, Pavel Isa, Irma Lopez-Martinez, José Arturo Martínez-Orozco, Margarita Matías-Florentino, Fidencio Mejía-Nepomuceno, …	https://www.gisaid.org/	2021-03-20				765	ORF1a	S1952L	0	2	-0.898	Neutral
2020-06-01	hCoV-19/Brazil/SP-341/2020	EPI_ISL_547571	South America	Brazil	São Paulo	Maua	29844	Human	55	Male	B.1.1.33	GR	Hospital Municipal Antônio Giglio	Instituto Adolfo Lutz, Interdiciplinary Procedures Center, Strategic Laboratory	Claudio Tavares Sacchi, Claudia Regina Gonçalves, Erica Valessa Ramos Gomes, Karoline Rodrigues Campos	https://www.gisaid.org/	2020-09-24				766	ORF1a	P3395L	0.984	2	-1.364	Neutral
2020-06-01	hCoV-19/Brazil/SP-342/2020	EPI_ISL_547573	South America	Brazil	São Paulo	Cajamar	29839	Human	88	Female	B.1.1.28	GR	Vigilância em Saúde de Cajamar	Instituto Adolfo Lutz, Interdiciplinary Procedures Center, Strategic Laboratory	Claudio Tavares Sacchi, Claudia Regina Gonçalves, Erica Valessa Ramos Gomes, Karoline Rodrigues Campos	https://www.gisaid.org/	2020-09-24				767	ORF1a	T2183I	0.723	2	0.168	Neutral
2020-06-01	hCoV-19/India/TG-GMC-6145/2020	EPI_ISL_850514	Asia	India	Telangana		29846	Human	33	Female	B.1	O	Gandhi Medical College and Hospital	MDRU-DHR,Gandhi Medical College	Nagamani Kammili, Madhavi Latha Manolla, Winnie Thomas, Shailaja VV, Sudhamadhuri Devara, Vanisree Rajoli, Archana GJ,Sushma Rajyalakshmi Gudiseva, Sunitha Pakalapati, Manisha Rani, Amrithesh Kumar, Raja Rao Mesepogu, Vinay Shekar Reddy, Thrilok Chander Bingi, Sofia Banu, Divya Tej Sowpati	https://www.gisaid.org/	2021-01-20				768	ORF1a	S212L	0.998	2	0.011	Neutral
2020-06-01	hCoV-19/India/WB-IGIB107016/2020	EPI_ISL_1672638	Asia	India	West Bengal		29782	Human	82	Male	B.1	G	ID and BG Hospital / CSIR - Indian Institute of Chemical Biology (CSIR-IICB)	CSIR Institute of Genomics and Integrative Biology (CSIR-IGIB)	Rajesh Pandey, Janani SV, Ranjeet Maurya, Akshay Kanakan, Neha Jha, Priyanka Mehta, Partha Chattopadhyay, Priti Devi, Shweta Sahni, Azka Khan, Sachin Sharma, Yogiraj Ray, Shekhar Ranjan Paul, Sandip Paul, Debaleena Bhowmik, Dipyaman Ganguly	https://www.gisaid.org/	2021-04-22				769	ORF1a	L3951F	0.994	2	-2.863	Deleterious
2020-06-02	hCoV-19/Mexico/ZAC-InDRE-IBT-56/2020	EPI_ISL_1301689	North America	Mexico	Zacatecas		29840	Human	73	Male	B.1.1.222	GR	Instituto de Diagnostico y Referencia Epidemiologicos InDRE_RNLSP	Instituto de Biotecnología de la UNAM	Authors from IBT, IMSS, InDRE and INER (in alphabetical order): Carlos F. Arias, Santiago Ávila-Ríos, Gisela Barrera-Badillo, Eduardo Becerril-Vargas, Celia Boukadida, Natividad Cruz-Ortiz, Larissa Fernandes-Matano, Ricardo Grande, Lucia Hernandez-Rivas, Alejandra Hernández-Terán, Pavel Isa, Irma Lopez-Martinez, José Arturo Martínez-Orozco, Margarita Matías-Florentino, Fidencio Mejía-Nepomuceno, …	https://www.gisaid.org/	2021-03-20				770	ORF1a	T1788M	0.996	2	-0.452	Neutral
2020-06-02	hCoV-19/Mexico/ROO-InDRE-IBT-11/2020	EPI_ISL_1301696	North America	Mexico	Quintana Roo		29850	Human	55	Female	B.1.1.329	GR	Instituto de Diagnostico y Referencia Epidemiologicos InDRE_RNLSP	Instituto de Biotecnología de la UNAM	Authors from IBT, IMSS, InDRE and INER (in alphabetical order): Carlos F. Arias, Santiago Ávila-Ríos, Gisela Barrera-Badillo, Eduardo Becerril-Vargas, Celia Boukadida, Natividad Cruz-Ortiz, Larissa Fernandes-Matano, Ricardo Grande, Lucia Hernandez-Rivas, Alejandra Hernández-Terán, Pavel Isa, Irma Lopez-Martinez, José Arturo Martínez-Orozco, Margarita Matías-Florentino, Fidencio Mejía-Nepomuceno, …	https://www.gisaid.org/	2021-03-20				771	ORF1a	S3309F	0.723	2	-1.605	Neutral
2020-06-02	hCoV-19/Mexico/ROO-InDRE-IBT-12/2020	EPI_ISL_1301486	North America	Mexico	Quintana Roo		29818	Human	41	Male	B.1.189	G	Instituto de Diagnostico y Referencia Epidemiologicos InDRE_RNLSP	Instituto de Biotecnología de la UNAM	Authors from IBT, IMSS, InDRE and INER (in alphabetical order): Carlos F. Arias, Santiago Ávila-Ríos, Gisela Barrera-Badillo, Eduardo Becerril-Vargas, Celia Boukadida, Natividad Cruz-Ortiz, Larissa Fernandes-Matano, Ricardo Grande, Lucia Hernandez-Rivas, Alejandra Hernández-Terán, Pavel Isa, Irma Lopez-Martinez, José Arturo Martínez-Orozco, Margarita Matías-Florentino, Fidencio Mejía-Nepomuceno, …	https://www.gisaid.org/	2021-03-20				772	ORF1a	L853F	0.82	2	-1.314	Neutral
2020-06-02	hCoV-19/Mexico/OAX-InDRE-IBT-15/2020	EPI_ISL_1301512	North America	Mexico	Oaxaca		29820	Human	53	Female	B.1.609	G	Instituto de Diagnostico y Referencia Epidemiologicos InDRE_RNLSP	Instituto de Biotecnología de la UNAM	Authors from IBT, IMSS, InDRE and INER (in alphabetical order): Carlos F. Arias, Santiago Ávila-Ríos, Gisela Barrera-Badillo, Eduardo Becerril-Vargas, Celia Boukadida, Natividad Cruz-Ortiz, Larissa Fernandes-Matano, Ricardo Grande, Lucia Hernandez-Rivas, Alejandra Hernández-Terán, Pavel Isa, Irma Lopez-Martinez, José Arturo Martínez-Orozco, Margarita Matías-Florentino, Fidencio Mejía-Nepomuceno, …	https://www.gisaid.org/	2021-03-20				773	ORF1a	P1989S	0.997	2	-2.87	Deleterious
2020-06-02	hCoV-19/Mexico/HID-InDRE-IBT-65/2020	EPI_ISL_1301569	North America	Mexico	Hidalgo		29856	Human	50	Female	B.1.1	GR	Instituto de Diagnostico y Referencia Epidemiologicos InDRE_RNLSP	Instituto de Biotecnología de la UNAM	Authors from IBT, IMSS, InDRE and INER (in alphabetical order): Carlos F. Arias, Santiago Ávila-Ríos, Gisela Barrera-Badillo, Eduardo Becerril-Vargas, Celia Boukadida, Natividad Cruz-Ortiz, Larissa Fernandes-Matano, Ricardo Grande, Lucia Hernandez-Rivas, Alejandra Hernández-Terán, Pavel Isa, Irma Lopez-Martinez, José Arturo Martínez-Orozco, Margarita Matías-Florentino, Fidencio Mejía-Nepomuceno, …	https://www.gisaid.org/	2021-03-20				774	ORF1a	E2049V	0.998	2	-0.231	Neutral
2020-06-02	hCoV-19/Brazil/RS-15237/2020	EPI_ISL_943590	South America	Brazil	Rio Grande do Sul	Tiradentes	29834	Human	64	Female	B.1.1.33	GR	Central Laboratory of Public Health of Rio Grande do Sul (Lacen-RS)	State Center for Health Surveillance of the Health Department of the State of Rio Grande do Sul (CEVS/SES-RS)	Aline Campos, Amanda da Silva, Anelise Schaurich, Claudia Dornelles, Cynthia Molina, Fernanda Godinho, Lara Crescente, Leticia Garay, Regina Barcellos, Richard Salvato, Tatiana Gregianini, Vagner Fonseca	https://www.gisaid.org/	2021-02-06				775	ORF1a	T2137I	0.99	2	0.624	Neutral
2020-06-02	hCoV-19/India/WB-IGIB107017/2020	EPI_ISL_1672639	Asia	India	West Bengal		29302	Human	52	Male	B.1	G	ID and BG Hospital / CSIR - Indian Institute of Chemical Biology (CSIR-IICB)	CSIR Institute of Genomics and Integrative Biology (CSIR-IGIB)	Rajesh Pandey, Janani SV, Ranjeet Maurya, Akshay Kanakan, Neha Jha, Priyanka Mehta, Partha Chattopadhyay, Priti Devi, Shweta Sahni, Azka Khan, Sachin Sharma, Yogiraj Ray, Shekhar Ranjan Paul, Sandip Paul, Debaleena Bhowmik, Dipyaman Ganguly	https://www.gisaid.org/	2021-04-22				776	ORF1a	N2065S	0.347	2	-0.292	Neutral
2020-06-03	hCoV-19/Mexico/CMX-INER-0130/2020	EPI_ISL_837727	North America	Mexico	Mexico City		29889	Human	80	Male	B.1.189	G	Instituto Nacional de Enfermedades Respiratorias (INER)	Instituto Nacional de Enfermedades Respiratorias (INER)	Celia Boukadida, Margarita Matías-Florentino, Alma Rincón-Rubio, Hector Esteban Paz-Juárez, Olivia Briceño, Edgar Sevilla-Reyes, Fidencio Mejía-Nepomuceno, Mario Mújica-Sánchez, Eduardo Becerril-Vargas, José Arturo Martínez-Orozco, Alejandra Hernández-Terán, Jorge Salas-Hernández, Santiago Ávila-Ríos, Joel Armando Vázquez-Pérez	https://www.gisaid.org/	2021-01-18				777	ORF1a	T1760I	0.102	2	-1.039	Neutral
2020-06-03	hCoV-19/Mexico/GRO-InDRE-IBT-111/2020	EPI_ISL_1301455	North America	Mexico	Guerrero		29823	Human	unknown	unknown	B.1.1	GR	Instituto de Diagnostico y Referencia Epidemiologicos InDRE_RNLSP	Instituto de Biotecnología de la UNAM	Authors from IBT, IMSS, InDRE and INER (in alphabetical order): Carlos F. Arias, Santiago Ávila-Ríos, Gisela Barrera-Badillo, Eduardo Becerril-Vargas, Celia Boukadida, Natividad Cruz-Ortiz, Larissa Fernandes-Matano, Ricardo Grande, Lucia Hernandez-Rivas, Alejandra Hernández-Terán, Pavel Isa, Irma Lopez-Martinez, José Arturo Martínez-Orozco, Margarita Matías-Florentino, Fidencio Mejía-Nepomuceno, …	https://www.gisaid.org/	2021-03-20				778	ORF1a	R3993C	0.997	2	-6.304	Deleterious
2020-06-03	hCoV-19/Mexico/QUE-InDRE-IBT-54/2020	EPI_ISL_1301566	North America	Mexico	Queretaro		29855	Human	42	Female	B.1	G	Instituto de Diagnostico y Referencia Epidemiologicos InDRE_RNLSP	Instituto de Biotecnología de la UNAM	Authors from IBT, IMSS, InDRE and INER (in alphabetical order): Carlos F. Arias, Santiago Ávila-Ríos, Gisela Barrera-Badillo, Eduardo Becerril-Vargas, Celia Boukadida, Natividad Cruz-Ortiz, Larissa Fernandes-Matano, Ricardo Grande, Lucia Hernandez-Rivas, Alejandra Hernández-Terán, Pavel Isa, Irma Lopez-Martinez, José Arturo Martínez-Orozco, Margarita Matías-Florentino, Fidencio Mejía-Nepomuceno, …	https://www.gisaid.org/	2021-03-20				779	ORF1a	A872T	0	2	-0.395	Neutral
2020-06-03	hCoV-19/India/GJ-GBRC177a/2020	EPI_ISL_467041	Asia	India	Gujarat	Ahmedabad	29841	Human	57	Female	B.1.36.8	GH	B.J. Medical College and Civil hospital	Gujarat Biotechnology Research Centre	Monika Gandhi, Pinal Trivedi, Maharshi Pandya, Nidhi Patel, Nitin Savaliya, Raghawendra Kumar, Dinesh Kumar, Zuber Saiyed, Komal Patel, Labdhi Pandya, Snehal Bagatharia, Pranay Shah, Kamlesh J Upadhyay, Nirav Mungalpara, Tejas Shah, Ankit Hinsu, Pritesh Sabara, Apurvasinh Puvar, Janvi Raval, Zarna Patel, Priyanka P Vatsa, R D Dixit, A M Kadri, Harsh Bakshi, Chaitanya Joshi, Madhvi Joshi,	https://www.gisaid.org/	2020-06-12				780	ORF1a	Q607H	0.994	2	-0.78	Neutral
2020-06-03	hCoV-19/India/GJ-GBRC177b/2020	EPI_ISL_467042	Asia	India	Gujarat	Ahmedabad	29841	Human	57	Female	B.1.210	G	B.J. Medical College and Civil hospital	Gujarat Biotechnology Research Centre	Pinal Trivedi, Maharshi Pandya, Nidhi Patel, Nitin Savaliya, Raghawendra Kumar, Dinesh Kumar, Zuber Saiyed, Komal Patel, Labdhi Pandya, Snehal Bagatharia, Pranay Shah, Kamlesh J Upadhyay, Nirav Mungalpara, Tejas Shah, Ankit Hinsu, Pritesh Sabara, Apurvasinh Puvar, Janvi Raval, Zarna Patel, Monika Gandhi, Pooja P Doshi, R D Dixit, A M Kadri, Harsh Bakshi, Chaitanya Joshi, Madhvi Joshi,	https://www.gisaid.org/	2020-06-12				781	ORF1a	A968V	0.001	2	1.012	Neutral
2020-06-03	hCoV-19/India/GJ-GBRC178a/2020	EPI_ISL_467043	Asia	India	Gujarat	Ahmedabad	29839	Human	62	Female	B.1.210	G	B.J. Medical College and Civil hospital	Gujarat Biotechnology Research Centre	Maharshi Pandya, Nidhi Patel, Nitin Savaliya, Raghawendra Kumar, Dinesh Kumar, Zuber Saiyed, Komal Patel, Labdhi Pandya, Snehal Bagatharia, Pranay Shah, Kamlesh J Upadhyay, Nirav Mungalpara, Tejas Shah, Ankit Hinsu, Pritesh Sabara, Apurvasinh Puvar, Janvi Raval, Zarna Patel, Monika Gandhi, Pinal Trivedi, Akanksha Verma, R D Dixit, A M Kadri, Harsh Bakshi, Chaitanya Joshi, Madhvi Joshi,	https://www.gisaid.org/	2020-06-12				782	ORF1a	Y3500C	0.202	2	-1.965	Neutral
2020-06-03	hCoV-19/India/GJ-GBRC178b/2020	EPI_ISL_467044	Asia	India	Gujarat	Ahmedabad	29839	Human	62	Female	B.1.210	G	B.J. Medical College and Civil hospital	Gujarat Biotechnology Research Centre	Nidhi Patel, Nitin Savaliya, Raghawendra Kumar, Dinesh Kumar, Zuber Saiyed, Komal Patel, Labdhi Pandya, Snehal Bagatharia, Pranay Shah, Kamlesh J Upadhyay, Nirav Mungalpara, Tejas Shah, Ankit Hinsu, Pritesh Sabara, Apurvasinh Puvar, Janvi Raval, Zarna Patel, Monika Gandhi, Pinal Trivedi, Maharshi Pandya, Priti Pandita, R D Dixit, A M Kadri, Harsh Bakshi, Chaitanya Joshi, Madhvi Joshi,	https://www.gisaid.org/	2020-06-12				783	ORF1a	A2001V	0.184	2	0.307	Neutral
2020-06-03	hCoV-19/India/GJ-GBRC179a/2020	EPI_ISL_467045	Asia	India	Gujarat	Ahmedabad	29834	Human	70	Male	B.1.36.8	GH	B.J. Medical College and Civil hospital	Gujarat Biotechnology Research Centre	Nitin Savaliya, Raghawendra Kumar, Dinesh Kumar, Zuber Saiyed, Komal Patel, Labdhi Pandya, Snehal Bagatharia, Pranay Shah, Kamlesh J Upadhyay, Nirav Mungalpara, Tejas Shah, Ankit Hinsu, Pritesh Sabara, Apurvasinh Puvar, Janvi Raval, Zarna Patel, Monika Gandhi, Pinal Trivedi, Maharshi Pandya, Nidhi Patel, Pragya Sharma, R D Dixit, A M Kadri, Harsh Bakshi, Chaitanya Joshi, Madhvi Joshi,	https://www.gisaid.org/	2020-06-12				784	ORF1a	S1510F	0.999	2	-2.081	Neutral
2020-06-03	hCoV-19/India/GJ-GBRC179b/2020	EPI_ISL_467046	Asia	India	Gujarat	Ahmedabad	29834	Human	70	Male	B.1.210	G	B.J. Medical College and Civil hospital	Gujarat Biotechnology Research Centre	Raghawendra Kumar, Dinesh Kumar, Zuber Saiyed, Komal Patel, Labdhi Pandya, Snehal Bagatharia, Pranay Shah, Kamlesh J Upadhyay, Nirav Mungalpara, Tejas Shah, Ankit Hinsu, Pritesh Sabara, Apurvasinh Puvar, Janvi Raval, Zarna Patel, Monika Gandhi, Pinal Trivedi, Maharshi Pandya, Nidhi Patel, Nitin Savaliya, Neha Rajpara, R D Dixit, A M Kadri, Harsh Bakshi, Chaitanya Joshi, Madhvi Joshi,	https://www.gisaid.org/	2020-06-12				785	ORF1a	T1665I	0.997	2	-0.072	Neutral
2020-06-03	hCoV-19/India/GJ-GBRC180a/2020	EPI_ISL_467047	Asia	India	Gujarat	Ahmedabad	29840	Human	60	Female	B.1.210	G	B.J. Medical College and Civil hospital	Gujarat Biotechnology Research Centre	Dinesh Kumar, Zuber Saiyed, Komal Patel, Labdhi Pandya, Snehal Bagatharia, Pranay Shah, Kamlesh J Upadhyay, Nirav Mungalpara, Tejas Shah, Ankit Hinsu, Pritesh Sabara, Apurvasinh Puvar, Janvi Raval, Zarna Patel, Monika Gandhi, Pinal Trivedi, Maharshi Pandya, Nidhi Patel, Nitin Savaliya, Raghawendra Kumar, Afzal Ansari, R D Dixit, A M Kadri, Harsh Bakshi, Chaitanya Joshi, Madhvi Joshi,	https://www.gisaid.org/	2020-06-12				786	ORF1a	P1921S	0.893	2	-0.285	Neutral
2020-06-03	hCoV-19/India/GJ-GBRC180b/2020	EPI_ISL_467048	Asia	India	Gujarat	Ahmedabad	29840	Human	60	Female	B.1.210	G	B.J. Medical College and Civil hospital	Gujarat Biotechnology Research Centre	Zuber Saiyed, Komal Patel, Labdhi Pandya, Snehal Bagatharia, Pranay Shah, Kamlesh J Upadhyay, Nirav Mungalpara, Tejas Shah, Ankit Hinsu, Pritesh Sabara, Apurvasinh Puvar, Janvi Raval, Zarna Patel, Monika Gandhi, Pinal Trivedi, Maharshi Pandya, Nidhi Patel, Nitin Savaliya, Raghawendra Kumar, Dinesh Kumar, Fenil Patel, R D Dixit, A M Kadri, Harsh Bakshi, Chaitanya Joshi, Madhvi Joshi,	https://www.gisaid.org/	2020-06-12				787	ORF1a	L3123F	0.587	2	-1.909	Neutral
2020-06-03	hCoV-19/India/GJ-GBRC193a/2020	EPI_ISL_469037	Asia	India	Gujarat	Vadodara	29831	Human	61	Male	B.1.143	G	GMERS Medical College & Hospital	Gujarat Biotechnology Research Centre	Zuber Saiyed, Komal Patel, Labdhi Pandya, Snehal Bagatharia, Meenakshi Shah, Neena Doshi, Varsha Godbole, Tejas Shah, Ankit Hinsu, Pritesh Sabara, Apurvasinh Puvar, Janvi Raval, Zarna Patel, Monika Gandhi, Pinal Trivedi, Maharshi Pandya, Nidhi Patel, Nitin Savaliya, Raghawendra Kumar, Dinesh Kumar, Pragya Sharma, R D Dixit, A M Kadri, Harsh Bakshi, Chaitanya Joshi, Madhvi Joshi	https://www.gisaid.org/	2020-06-17				788	ORF1a	E2089D	0.828	2	-0.647	Neutral
2020-06-03	hCoV-19/India/GJ-GBRC193b/2020	EPI_ISL_469038	Asia	India	Gujarat	Vadodara	29831	Human	61	Male	B.1.113	GH	GMERS Medical College & Hospital	Gujarat Biotechnology Research Centre	Komal Patel, Labdhi Pandya, Snehal Bagatharia, Meenakshi Shah, Neena Doshi, Varsha Godbole, Tejas Shah, Ankit Hinsu, Pritesh Sabara, Apurvasinh Puvar, Janvi Raval, Zarna Patel, Monika Gandhi, Pinal Trivedi, Maharshi Pandya, Nidhi Patel, Nitin Savaliya, Raghawendra Kumar, Dinesh Kumar, Zuber Saiyed, Neha Rajpara, R D Dixit, A M Kadri, Harsh Bakshi, Chaitanya Joshi, Madhvi Joshi	https://www.gisaid.org/	2020-06-17				789	ORF1a	G150C	0.999	2	-0.211	Neutral
2020-06-03	hCoV-19/India/WB-IGIB107023/2020	EPI_ISL_1672642	Asia	India	West Bengal		29014	Human	37	Male	None	O	ID and BG Hospital / CSIR - Indian Institute of Chemical Biology (CSIR-IICB)	CSIR Institute of Genomics and Integrative Biology (CSIR-IGIB)	Rajesh Pandey, Janani SV, Ranjeet Maurya, Akshay Kanakan, Neha Jha, Priyanka Mehta, Partha Chattopadhyay, Priti Devi, Shweta Sahni, Azka Khan, Sachin Sharma, Yogiraj Ray, Shekhar Ranjan Paul, Sandip Paul, Debaleena Bhowmik, Dipyaman Ganguly	https://www.gisaid.org/	2021-04-22				790	ORF1a	K2143R	0.999	2	-0.798	Neutral
2020-06-04	hCoV-19/Mexico/BCN-InDRE-IBT-4/2020	EPI_ISL_1301470	North America	Mexico	Baja California		29823	Human	83	Female	B.1.243	G	Instituto de Diagnostico y Referencia Epidemiologicos InDRE_RNLSP	Instituto de Biotecnología de la UNAM	Authors from IBT, IMSS, InDRE and INER (in alphabetical order): Carlos F. Arias, Santiago Ávila-Ríos, Gisela Barrera-Badillo, Eduardo Becerril-Vargas, Celia Boukadida, Natividad Cruz-Ortiz, Larissa Fernandes-Matano, Ricardo Grande, Lucia Hernandez-Rivas, Alejandra Hernández-Terán, Pavel Isa, Irma Lopez-Martinez, José Arturo Martínez-Orozco, Margarita Matías-Florentino, Fidencio Mejía-Nepomuceno, …	https://www.gisaid.org/	2021-03-20				791	ORF1a	T1344R	0.334	2	-0.981	Neutral
2020-06-04	hCoV-19/Mexico/ROO-InDRE-IBT-14/2020	EPI_ISL_1301505	North America	Mexico	Quintana Roo		29819	Human	65	Male	B.1.1	GR	Instituto de Diagnostico y Referencia Epidemiologicos InDRE_RNLSP	Instituto de Biotecnología de la UNAM	Authors from IBT, IMSS, InDRE and INER (in alphabetical order): Carlos F. Arias, Santiago Ávila-Ríos, Gisela Barrera-Badillo, Eduardo Becerril-Vargas, Celia Boukadida, Natividad Cruz-Ortiz, Larissa Fernandes-Matano, Ricardo Grande, Lucia Hernandez-Rivas, Alejandra Hernández-Terán, Pavel Isa, Irma Lopez-Martinez, José Arturo Martínez-Orozco, Margarita Matías-Florentino, Fidencio Mejía-Nepomuceno, …	https://www.gisaid.org/	2021-03-20				792	ORF1a	P2134L	0.336	2	-1.419	Neutral
2020-06-04	hCoV-19/Mexico/CHP-InDRE-IBT-84/2020	EPI_ISL_1301570	North America	Mexico	Chiapas		29816	Human	46	Male	B.1.36.10	G	Instituto de Diagnostico y Referencia Epidemiologicos InDRE_RNLSP	Instituto de Biotecnología de la UNAM	Authors from IBT, IMSS, InDRE and INER (in alphabetical order): Carlos F. Arias, Santiago Ávila-Ríos, Gisela Barrera-Badillo, Eduardo Becerril-Vargas, Celia Boukadida, Natividad Cruz-Ortiz, Larissa Fernandes-Matano, Ricardo Grande, Lucia Hernandez-Rivas, Alejandra Hernández-Terán, Pavel Isa, Irma Lopez-Martinez, José Arturo Martínez-Orozco, Margarita Matías-Florentino, Fidencio Mejía-Nepomuceno, …	https://www.gisaid.org/	2021-03-20				793	ORF1a	S2273F	0.687	2	-2.3	Neutral
2020-06-04	hCoV-19/Colombia/MET-249/2020	EPI_ISL_2150975	South America	Colombia	Meta	Villavicencio	29782	Human	59	Female	B.1.420	G	Clínica Meta	Instituto de Virología-Universidad El Bosque	Eliana P. Calvo, L. Johana Madroñero, Maria Fernanda Montañez-Suarez, Adriana Franco, Andres F. Cardona-Rios, Maria Stella López, Jhann Andrés Arturo, Lilia Bernal-Cepeda, Sonia P. Bohórquez, María Angélica Calderón-Peláez, Sigrid J. Camacho-Ortega, Carolina Coronel-Ruiz, Felix G. Delgado, Lady Lopez, ‪Myriam Lucia Velandia-Romero, Laura Silvana Pérez, Karl A Ciuoderis, Jorge E. Osorio, Juan P. H…	https://www.gisaid.org/	2021-05-18				794	ORF1a	T436I	0.039	2	-1.704	Neutral
2020-06-04	hCoV-19/Brazil/RS-20IFHCPA/2020	EPI_ISL_1163702	South America	Brazil	Rio Grande do Sul		29767	Human	55	Female	B.1.1.161	O	LABCOVID_HCPA	LABRESIS_HCPA	Martins AF, Wink PL, Volpato F, Rosset C, de Paris F, Monteiro F, Zavascki AP, Barth AL	https://www.gisaid.org/	2021-03-05				795	ORF1a	P3359L	0.563	2	-4.139	Deleterious
2020-06-05	hCoV-19/Mexico/SIN-InDRE-IBT-27/2020	EPI_ISL_1301699	North America	Mexico	Sinaloa		29858	Human	73	Male	B.1.609	G	Instituto de Diagnostico y Referencia Epidemiologicos InDRE_RNLSP	Instituto de Biotecnología de la UNAM	Authors from IBT, IMSS, InDRE and INER (in alphabetical order): Carlos F. Arias, Santiago Ávila-Ríos, Gisela Barrera-Badillo, Eduardo Becerril-Vargas, Celia Boukadida, Natividad Cruz-Ortiz, Larissa Fernandes-Matano, Ricardo Grande, Lucia Hernandez-Rivas, Alejandra Hernández-Terán, Pavel Isa, Irma Lopez-Martinez, José Arturo Martínez-Orozco, Margarita Matías-Florentino, Fidencio Mejía-Nepomuceno, …	https://www.gisaid.org/	2021-03-20				796	ORF1a	R550C	0.998	2	0.016	Neutral
2020-06-05	hCoV-19/India/GJ-GBRC194a/2020	EPI_ISL_475047	Asia	India	Gujarat	Savli	29809	Human	50	Female	B.1.113	GH	GMERS Medical College & Hospital	Gujarat Biotechnology Research Centre	Apurvasinh Puvar, Janvi Raval, Zarna Patel, Monika Gandhi, Pinal Trivedi, Maharshi Pandya, Nidhi Patel, Nitin Savaliya, Raghawendra Kumar, Dinesh Kumar, Zuber Saiyed, Komal Patel, Labdhi Pandya, Snehal Bagatharia, Meenakshi Shah, Neena Doshi, Varsha Godbole, Pritesh Sabara, Pragya Sharma, R D Dixit, A M Kadri, Harsh Bakshi, Chaitanya Joshi, Madhvi Joshi	https://www.gisaid.org/	2020-06-23				797	ORF1a	D1625E	0.002	2	-0.472	Neutral
2020-06-05	hCoV-19/India/GJ-GBRC194b/2020	EPI_ISL_475048	Asia	India	Gujarat	Savli	29809	Human	50	Female	B.1.113	GH	GMERS Medical College & Hospital	Gujarat Biotechnology Research Centre	Janvi Raval, Zarna Patel, Monika Gandhi, Pinal Trivedi, Maharshi Pandya, Nidhi Patel, Nitin Savaliya, Raghawendra Kumar, Dinesh Kumar, Zuber Saiyed, Komal Patel, Labdhi Pandya, Snehal Bagatharia, Meenakshi Shah, Neena Doshi, Varsha Godbole, Pritesh Sabara, Apurvasinh Puvar, Neha Rajpara, R D Dixit, A M Kadri, Harsh Bakshi, Chaitanya Joshi, Madhvi Joshi	https://www.gisaid.org/	2020-06-23				798	ORF1a	G4347C	0.191	2	-8.05	Deleterious
2020-06-05	hCoV-19/India/GJ-GBRC361a/2020	EPI_ISL_514611	Asia	India	Gujarat	Kalol	29829	Human	50	Male	B.1.36.8	GH	GMERS Medical College and Hospital, Gandhinagar	Gujarat Biotechnology Research Centre	Seema Bhatt, Gaurishankar Shrimali, Bhavesh Modi, Bharti Rajani, Apurvasinh Puvar, Janvi Raval, Zarna Patel, Monika Gandhi, Pinal Trivedi, Maharshi Pandya, Nidhi Patel, Nitin Savaliya, Raghawendra Kumar, Dinesh Kumar, Zuber Saiyed, Komal Patel, Labdhi Pandya, Afzal Ansari, Nikha Trivedi, Pranay Shah, Kamlesh J Upadhyay, Sanjay Kapadia, R D Dixit, A M Kadri, Harsh Bakshi, Chaitanya Joshi, Madhvi J…	https://www.gisaid.org/	2020-08-17				799	ORF1a	F3153S	1	2	-1.175	Neutral
2020-06-05	hCoV-19/India/GJ-GBRC361b/2020	EPI_ISL_514612	Asia	India	Gujarat	Kalol	29829	Human	50	Male	B.1.36.8	GH	GMERS Medical College and Hospital, Gandhinagar	Gujarat Biotechnology Research Centre	Gaurishankar Shrimali, Bhavesh Modi, Bharti Rajani, Apurvasinh Puvar, Janvi Raval, Zarna Patel, Monika Gandhi, Pinal Trivedi, Maharshi Pandya, Nidhi Patel, Nitin Savaliya, Raghawendra Kumar, Dinesh Kumar, Zuber Saiyed, Komal Patel, Labdhi Pandya, Afzal Ansari, Nikha Trivedi, Pranay Shah, Kamlesh J Upadhyay, Sanjay Kapadia, Seema Bhatt, R D Dixit, A M Kadri, Harsh Bakshi, Chaitanya Joshi, Madhvi J…	https://www.gisaid.org/	2020-08-17				800	ORF1a	A4067T	0.016	2	-2	Neutral
2020-06-05	hCoV-19/Austria/CeMM1228/2020	EPI_ISL_853819	Europe	Austria	Styria	Weiz	29782	Human	83	Female	B.1	G	Department of Pathology, Landeskrankenhaus Graz II, Medical University Graz	Bergthaler laboratory, CeMM Research Center for Molecular Medicine of the Austrian Academy of Sciences	Lukas Endler, Alexandra Popa, Benedikt Agerer, Jakob-Wendelin Genger, Alexander Lercher, Anna Schedl, Thomas Penz, Michael Schuster, Jan Laine, Martin Senekowitsch, Christoph Bock, Andreas Bergthaler	https://www.gisaid.org/	2021-01-20				801	ORF1a	K3351N	0.998	2	-1.399	Neutral
2020-06-05	hCoV-19/India/GJ-GBRC188/2020	EPI_ISL_469031	Asia	India	Gujarat	Vadodara	29844	Human	58	Male	B.1.210	G	Government Medical College, Vadodara	Gujarat Biotechnology Research Centre	Pinal Trivedi, Maharshi Pandya, Nidhi Patel, Nitin Savaliya, Raghawendra Kumar, Dinesh Kumar, Zuber Saiyed, Komal Patel, Labdhi Pandya, Snehal Bagatharia, Meenakshi Shah, Neena Doshi, Varsha Godbole, Tejas Shah, Ankit Hinsu, Pritesh Sabara, Apurvasinh Puvar, Janvi Raval, Zarna Patel, Monika Gandhi, Bhavya Jindal, R D Dixit, A M Kadri, Harsh Bakshi, Chaitanya Joshi, Madhvi Joshi	https://www.gisaid.org/	2020-06-17				802	ORF1a	P1207L	1	2	-0.655	Neutral
2020-06-05	hCoV-19/India/GJ-GBRC191a/2020	EPI_ISL_469034	Asia	India	Gujarat	Vadodara	29837	Human	67	Male	B.1.143	G	Government Medical College, Vadodara	Gujarat Biotechnology Research Centre	Nitin Savaliya, Raghawendra Kumar, Dinesh Kumar, Zuber Saiyed, Komal Patel, Labdhi Pandya, Snehal Bagatharia, Meenakshi Shah, Neena Doshi, Varsha Godbole, Tejas Shah, Ankit Hinsu, Pritesh Sabara, Apurvasinh Puvar, Janvi Raval, Zarna Patel, Monika Gandhi, Pinal Trivedi, Maharshi Pandya, Nidhi Patel, Pooja P Doshi, R D Dixit, A M Kadri, Harsh Bakshi, Chaitanya Joshi, Madhvi Joshi	https://www.gisaid.org/	2020-06-17				803	ORF1a	L3915F	0.346	2	-2.593	Deleterious
2020-06-05	hCoV-19/India/GJ-GBRC191b/2020	EPI_ISL_469035	Asia	India	Gujarat	Vadodara	29837	Human	67	Male	B.1.210	G	Government Medical College, Vadodara	Gujarat Biotechnology Research Centre	Raghawendra Kumar, Dinesh Kumar, Zuber Saiyed, Komal Patel, Labdhi Pandya, Snehal Bagatharia, Meenakshi Shah, Neena Doshi, Varsha Godbole, Tejas Shah, Ankit Hinsu, Pritesh Sabara, Apurvasinh Puvar, Janvi Raval, Zarna Patel, Monika Gandhi, Pinal Trivedi, Maharshi Pandya, Nidhi Patel, Nitin Savaliya, Akanksha Verma, R D Dixit, A M Kadri, Harsh Bakshi, Chaitanya Joshi, Madhvi Joshi	https://www.gisaid.org/	2020-06-17				804	ORF1a	A1060V	0.996	2	-1.546	Neutral
2020-06-05	hCoV-19/Italy/LAZ-INMI-59/2020	EPI_ISL_603166	Europe	Italy	Lazio		29839	Human	81	Male	B.1.1	GR	INMI Lazzaro Spallanzani IRCCS	INMI Lazzaro Spallanzani IRCCS	Martina Rueca, Cesare E.M. Gruber, Barbara Bartolini, Francesco Messina, Simone Lanini, Emanuela Giombini, Fulvia Pimpinelli, Maria R. Capobianchi, Antonino Di Caro	https://www.gisaid.org/	2020-10-30				805	ORF1a	G2342E	0.988	2	-1.364	Neutral
2020-06-05	hCoV-19/India/un-IGIB11301895/2020	EPI_ISL_751262	Asia	India			29331	Human	83	Male	None	G	Devki Devi Foundation, a unit of Max Healthcare	CSIR-IGIB/Max	Rajesh Pandey#, Samreen Siddiqui, Janani Srinivasa Vasudevan, Akshay Kanakan, Ranjeet Maurya, Uzma Shamim, Bansidhar Tarai, Akansha Tyagi, Mitali Mukerji, Poonam Das, Sujeet Jha, Mohammed Faruq, Anurag Agrawal	https://www.gisaid.org/	2020-12-30				806	ORF1a	F3064C	0.999	2	-1.492	Neutral
2020-06-06	hCoV-19/Mexico/TLA-InDRE-IBT-72/2020	EPI_ISL_1301691	North America	Mexico	Tlaxcala		29892	Human	64	Female	B.1.1	GR	Instituto de Diagnostico y Referencia Epidemiologicos InDRE_RNLSP	Instituto de Biotecnología de la UNAM	Authors from IBT, IMSS, InDRE and INER (in alphabetical order): Carlos F. Arias, Santiago Ávila-Ríos, Gisela Barrera-Badillo, Eduardo Becerril-Vargas, Celia Boukadida, Natividad Cruz-Ortiz, Larissa Fernandes-Matano, Ricardo Grande, Lucia Hernandez-Rivas, Alejandra Hernández-Terán, Pavel Isa, Irma Lopez-Martinez, José Arturo Martínez-Orozco, Margarita Matías-Florentino, Fidencio Mejía-Nepomuceno, …	https://www.gisaid.org/	2021-03-20				807	ORF1a	L2609F	0.998	2	-0.833	Neutral
2020-06-06	hCoV-19/Mexico/TLA-InDRE-IBT-73/2020	EPI_ISL_1301692	North America	Mexico	Tlaxcala		29851	Human	60	Male	B.1.189	G	Instituto de Diagnostico y Referencia Epidemiologicos InDRE_RNLSP	Instituto de Biotecnología de la UNAM	Authors from IBT, IMSS, InDRE and INER (in alphabetical order): Carlos F. Arias, Santiago Ávila-Ríos, Gisela Barrera-Badillo, Eduardo Becerril-Vargas, Celia Boukadida, Natividad Cruz-Ortiz, Larissa Fernandes-Matano, Ricardo Grande, Lucia Hernandez-Rivas, Alejandra Hernández-Terán, Pavel Isa, Irma Lopez-Martinez, José Arturo Martínez-Orozco, Margarita Matías-Florentino, Fidencio Mejía-Nepomuceno, …	https://www.gisaid.org/	2021-03-20				808	ORF1a	T551N	0.994	2	-0.709	Neutral
2020-06-06	hCoV-19/Colombia/ATL-INS-04/2020	EPI_ISL_653759	South America	Colombia	Atlantico	Barranquilla	29782	Human	59	Male	B.1.111	GH	Instituto Nacional de Salud, Bogotá, Colombia	Instituto Nacional de Salud, Bogotá, Colombia	Katherine Laiton-Donato, Diego A. Álvarez-Díaz, Carlos Franco-Muñoz, Mauricio Pacheco-Montealegre, Jonathan Reales, Diego Andrés Prada, Jose A. Usme-Ciro, Zulma M. Cucunubá, Christian Julian Villabona‐Arenas, Liz Villabona-Arenas, Sussy Echeverria, Astrid C. Flórez, Carolina Ferro, Diana Marcela Walteros-Acero, Franklin Prieto, Carlos Andrés Durán, Martha Lucia Ospina Martinez, Marcela Mercado-Re…	https://www.gisaid.org/	2020-11-23				809	ORF1a	V1025A	0.001	2	-0.085	Neutral
2020-06-06	hCoV-19/Mexico/CMX-INER-0133/2020	EPI_ISL_837730	North America	Mexico	Mexico City		29826	Human	43	Male	B.1.1.222	GR	Instituto Nacional de Enfermedades Respiratorias (INER)	Instituto Nacional de Enfermedades Respiratorias (INER)	Celia Boukadida, Margarita Matías-Florentino, Alma Rincón-Rubio, Hector Esteban Paz-Juárez, Olivia Briceño, Edgar Sevilla-Reyes, Fidencio Mejía-Nepomuceno, Mario Mújica-Sánchez, Eduardo Becerril-Vargas, José Arturo Martínez-Orozco, Alejandra Hernández-Terán, Jorge Salas-Hernández, Santiago Ávila-Ríos, Joel Armando Vázquez-Pérez	https://www.gisaid.org/	2021-01-18				810	ORF1a	G150S	0.999	2	0.318	Neutral
2020-06-06	hCoV-19/Mexico/SON-InDRE-IBT-93/2020	EPI_ISL_1301706	North America	Mexico	Sonora		29861	Human	80	Female	B.1.609	G	Instituto de Diagnostico y Referencia Epidemiologicos InDRE_RNLSP	Instituto de Biotecnología de la UNAM	Authors from IBT, IMSS, InDRE and INER (in alphabetical order): Carlos F. Arias, Santiago Ávila-Ríos, Gisela Barrera-Badillo, Eduardo Becerril-Vargas, Celia Boukadida, Natividad Cruz-Ortiz, Larissa Fernandes-Matano, Ricardo Grande, Lucia Hernandez-Rivas, Alejandra Hernández-Terán, Pavel Isa, Irma Lopez-Martinez, José Arturo Martínez-Orozco, Margarita Matías-Florentino, Fidencio Mejía-Nepomuceno, …	https://www.gisaid.org/	2021-03-20				811	ORF1a	A3357V	1	2	-1.028	Neutral
2020-06-06	hCoV-19/Mexico/SON-InDRE_42/2020	EPI_ISL_516623	North America	Mexico	Sonora		29820	Human	35	Male	B.1.243	G	Instituto de Diagnostico y Referencia Epidemiologicos (INDRE)	Instituto de Diagnostico y Referencia Epidemiologicos (INDRE)	Gisela Barrera-Badillo , Abril Rodriguez-Maldonado, Claudia Wong-Arambula , Natividad Cruz-Ortiz, Tatiana Nunez-Garcia, Dayanira Arellano-Suarez, Adnan Araiza-Rodriguez, Edgar Mendieta-Condado, Lucia Hernandez-Rivas, Irma Lopez-Martinez, Ernesto Ramirez-Gonzalez.	https://www.gisaid.org/	2020-08-21				812	ORF1a	A372V	0.893	2	-0.538	Neutral
2020-06-06	hCoV-19/India/DL-IGIB11301421/2020	EPI_ISL_751268	Asia	India	Delhi		29320	Human	62	Male	B.1.36.10	G	Devki Devi Foundation, a unit of Max Healthcare	CSIR-IGIB/Max	Rajesh Pandey#, Samreen Siddiqui, Janani Srinivasa Vasudevan, Akshay Kanakan, Ranjeet Maurya, Uzma Shamim, Bansidhar Tarai, Akansha Tyagi, Mitali Mukerji, Poonam Das, Sujeet Jha, Mohammed Faruq, Anurag Agrawal	https://www.gisaid.org/	2020-12-30				813	ORF1a	A3645V	0.587	2	2.172	Neutral
2020-06-07	hCoV-19/Brazil/SP-376/2020	EPI_ISL_603023	South America	Brazil	São Paulo	Campinas	29836	Human	87	Female	B.1.1.28	GR	Vigilância em Saúde Visa Sul	Instituto Adolfo Lutz, Interdiciplinary Procedures Center, Strategic Laboratory	Claudio Tavares Sacchi, Claudia Regina Gonçalves, Erica Valessa Ramos Gomes, Karoline Rodrigues Campos	https://www.gisaid.org/	2020-10-29				814	ORF1a	P371L	0.828	2	-0.655	Neutral
2020-06-07	hCoV-19/Spain/PV-HUB-56597693/2020	EPI_ISL_483566	Europe	Spain	Basque Country	Bizkaia	29814	Human	91	Male	B.1	G	Clinical Microbiology Laboratory- Basurto University Hospital	Biocruces-Bizkaia	Mikel J. Urrutikoetxea-Gutierrez, Ana Belén Belén de la Hoz, Matxalen Vidal-García, Mº Carmen Nieto Toboso, Estibaliz Ugalde-Zarraga, José Luis Díaz de Tuesta del Arco	https://www.gisaid.org/	2020-07-07				815	ORF1a	A206T	0.999	2	-0.79	Neutral
2020-06-07	hCoV-19/SouthKorea/YS008/2020	EPI_ISL_660110	Asia	South Korea	Seoul		29826	Human	87	Male	B.1.497	GH	Division of Infectious Diseases, Department of Internal Medicine, Yonsei University College of Medicine	Department of biotechnology, Yonsei University	Minwoo Kim, Youn-Jung Lee, Jae sun Yoon, Jin Young Ahn, Jung Ho Kim, Jun Yong Choi*, and Jong-Won Oh*	https://www.gisaid.org/	2020-11-26				816	ORF1a	A3124V	0.999	2	0.595	Neutral
2020-06-07	hCoV-19/Argentina/PAIS-F0007/2020	EPI_ISL_964893	South America	Argentina	Neuquen	Neuquen	29762	Human	62	Male	B.1.1.442	GR	Laboratorio Central Mg. Luis Alfredo Pianciola on behalf of 'Proyecto Argentino Interinstitucional de genomica de SARS-CoV-2' (PAIS Consortium)	Laboratorio Central Mg. Luis Alfredo Pianciola on behalf of 'Proyecto Argentino Interinstitucional de genomica de SARS-CoV-2' (PAIS Consortium)	M Mazzeo, C Ziehm, C Pintos, M Fernandez, J Ousset, M Nabaes, L Pianciola.	https://www.gisaid.org/	2021-02-10				817	ORF1a	L552F	0.334	2	0.722	Neutral
2020-06-08	hCoV-19/Colombia/ATL-INS-01/2020	EPI_ISL_653761	South America	Colombia	Atlantico	Barranquilla	29782	Human	79	Male	B.1.111	GH	Instituto Nacional de Salud, Bogotá, Colombia	Instituto Nacional de Salud, Bogotá, Colombia	Katherine Laiton-Donato, Diego A. Álvarez-Díaz, Carlos Franco-Muñoz, Mauricio Pacheco-Montealegre, Jonathan Reales, Diego Andrés Prada, Jose A. Usme-Ciro, Zulma M. Cucunubá, Christian Julian Villabona‐Arenas, Liz Villabona-Arenas, Sussy Echeverria, Astrid C. Flórez, Carolina Ferro, Diana Marcela Walteros-Acero, Franklin Prieto, Carlos Andrés Durán, Martha Lucia Ospina Martinez, Marcela Mercado-Re…	https://www.gisaid.org/	2020-11-23				818	ORF1a	K1781R	0.585	2	-0.171	Neutral
2020-06-08	hCoV-19/Mexico/CMX-INER-0134/2020	EPI_ISL_837731	North America	Mexico	Mexico City		29834	Human	59	Male	B.1.189	G	Instituto Nacional de Enfermedades Respiratorias (INER)	Instituto Nacional de Enfermedades Respiratorias (INER)	Celia Boukadida, Margarita Matías-Florentino, Alma Rincón-Rubio, Hector Esteban Paz-Juárez, Olivia Briceño, Edgar Sevilla-Reyes, Fidencio Mejía-Nepomuceno, Mario Mújica-Sánchez, Eduardo Becerril-Vargas, José Arturo Martínez-Orozco, Alejandra Hernández-Terán, Jorge Salas-Hernández, Santiago Ávila-Ríos, Joel Armando Vázquez-Pérez	https://www.gisaid.org/	2021-01-18				819	ORF1a	T861I	0.334	2	-0.756	Neutral
2020-06-08	hCoV-19/Mexico/SIN-InDRE-IBT-25/2020	EPI_ISL_1301459	North America	Mexico	Sinaloa		29823	Human	56	Female	B.1.243	G	Instituto de Diagnostico y Referencia Epidemiologicos InDRE_RNLSP	Instituto de Biotecnología de la UNAM	Authors from IBT, IMSS, InDRE and INER (in alphabetical order): Carlos F. Arias, Santiago Ávila-Ríos, Gisela Barrera-Badillo, Eduardo Becerril-Vargas, Celia Boukadida, Natividad Cruz-Ortiz, Larissa Fernandes-Matano, Ricardo Grande, Lucia Hernandez-Rivas, Alejandra Hernández-Terán, Pavel Isa, Irma Lopez-Martinez, José Arturo Martínez-Orozco, Margarita Matías-Florentino, Fidencio Mejía-Nepomuceno, …	https://www.gisaid.org/	2021-03-20				820	ORF1a	A964V	0.961	2	-0.38	Neutral
[truncated: 3,358 more rows]

## Sheet: Data S2
Data S2: Legend:	Data on SARS-CoV-2 Pango-lineages
		SARS-CoV-2
Region	Country	Pangolin_lineage	GISAID_clade
South America	Brazil	B.1.1.28	GR
[truncated: 2,822 more rows]
